# Supplementary material for: Origin and arrangement of actin filaments for gliding motility in apicomplexan parasites revealed by cryo-electron tomography
Source: Nat Commun. 2023 Aug 9;14:4800. doi: 10.1038/s41467-023-40520-6 (PMC10412601; doi:10.1038/s41467-023-40520-6)
Supplement: Supplementary file 9 — Source Data [file 41467_2023_40520_MOESM9_ESM.zip]

Archive with 10 entries (9 files):
- SourceData/
- __MACOSX/._SourceData
- SourceData/Fig5e_SuppFig6b_Jasp_InterfilamentDist.csv
- __MACOSX/SourceData/._Fig5e_SuppFig6b_Jasp_InterfilamentDist.csv
- SourceData/Fig5e_SuppFig6b_Jasp_InterfilamentAngles.csv
- SourceData/Fig5e_SuppFig6a_Control_InterfilamentAngles.csv
- SourceData/SourceData.xlsx
- __MACOSX/SourceData/._SourceData.xlsx
- SourceData/Fig5e_SuppFig6a_Control_InterfilamentDist.csv
- __MACOSX/SourceData/._Fig5e_SuppFig6a_Control_InterfilamentDist.csv
