# Supplementary material for: Origin and arrangement of actin filaments for gliding motility in apicomplexan parasites revealed by cryo-electron tomography
Source: Nat Commun. 2023 Aug 9;14:4800. doi: 10.1038/s41467-023-40520-6 (PMC10412601; doi:10.1038/s41467-023-40520-6)
Supplement: Supplementary file 9 — Source Data [file 41467_2023_40520_MOESM9_ESM.zip › SourceData/Fig5e_SuppFig6b_Jasp_InterfilamentDist.csv]

45.8969025579958
23.0855413235675
42.2005381319934
14.0900749613951
59.9158213538273
30.4156337656338
22.9853835858269
28.9047512318414
13.7075622853184
35.1684756323188
31.6443207796203
55.148690794516
13.6140094748691
33.4357060489332
27.2362681225466
34.7893963570515
74.0369046675779
33.2370757159869
25.8076095248208
45.2670229439659
25.0497289169903
36.5951832291002
10.1945301553658
36.717462113114
50.6843880412014
23.0128021829995
50.2316994695614
66.7595135312588
29.8535428765266
62.1218223743438
20.0852184994352
27.1200088629446
33.272946126941
10.6318798997261
14.4641638259174
55.8977835652064
44.5566110731899
18.3071200807622
49.9638744519686
58.1929864589796
36.4985181979996
63.5778507292002
77.6340753424513
14.6148324762605
68.1413452662661
124.33593985841
137.519858348133
105.141837068891
121.85465808806
116.612481694317
93.1124275840298
98.2965901390267
137.057822769379
95.2743840887216
151.642663745184
30.0967554225387
21.4441574078866
37.4787440692094
43.8176369543815
24.9084036263999
50.9457482028154
63.3768685550337
11.6057921172579
54.5123449480997
14.4688421686522
141.506506577584
16.8001195583614
58.8440204440418
22.9139543391566
10.6920306285938
31.3008300609687
23.1870915138146
17.9998046204021
50.6256420696308
16.446422969846
60.4148238285297
111.450203736502
46.0037675666251
127.622794801626
144.959243989174
110.015676610385
123.634142325328
122.263117198311
97.2610918808983
98.9388012958265
143.631034484917
97.9421315270663
158.087289753167
13.9022495598369
147.122278935707
113.589029339139
18.2866475981706
30.0480945217913
45.1952147951137
16.2300316191135
10.0805471065704
37.4103667197749
39.4286974331297
21.2170348083111
63.8992562358551
26.5315090671199
16.4772736841685
20.6555110813818
27.3301641351926
11.0302459296769
36.8536059904684
36.7951559758958
26.5743149076989
49.0983871902721
20.9883520349224
25.7690888305186
23.8890724757831
63.0858434309019
47.9755333281707
77.7469781539727
46.9093177609833
32.2989911390611
52.3574448837052
28.7453253992892
18.9505257355458
35.2136994127923
11.2851743841648
28.6414448185635
55.0315346836225
20.2574780727441
43.9209865924624
72.555337438178
61.2262970883331
48.258313002074
72.1643390653669
45.0850330769922
36.4725061446858
48.5046670728803
24.7396660293148
10.0905258125588
68.2204986514455
34.0962505791511
52.36656531068
22.2022944861831
48.1463800807222
73.3960160029114
41.3720218621407
65.2322630877343
93.6995235975206
21.5061923741147
89.675049436313
9.83718915283629
23.2349576415618
22.0298570456844
16.5457785013214
42.850630647114
10.1171808103378
33.7410671322595
61.8472832609341
12.1850627814936
58.4534395288572
31.9915088214883
48.181845775127
29.9977044418229
74.1833424869779
36.7921293581746
10.9185908234983
47.4212391632187
36.0408321868404
35.5664745538275
64.8779276334538
42.0727636193375
82.2684342109014
52.7163222849638
58.3932480811042
48.0078863396198
65.4364595971398
42.8575031995304
40.5214226327849
44.0257424555438
21.9015569599179
19.9142646593536
62.7650820944036
9.99555995033007
84.2523610131556
54.1427155352214
47.9434607891306
16.8740488390808
13.1713614951415
13.4459092419922
42.4737749184957
27.6547986109177
31.5829239212915
14.9102730448642
23.2660314006801
10.3108738038829
40.2704012929542
28.6995753178884
22.1754678499945
15.5313943663251
21.7609147564296
20.6068157539765
63.7215342042611
55.0422680225401
50.552233331508
34.1312289063094
53.499404052779
35.0485506858281
19.8965594796214
35.7923891730194
26.0507261740267
57.4989348028897
17.8093258154505
38.4146193869
70.3268573526971
24.6068875214319
25.3397907278925
13.2201604106555
32.6826488425261
12.0040417778364
11.0030474104371
41.5367243865631
29.0663999981571
70.2298378963533
63.3588471384418
57.2210240289246
44.3857333681838
58.5356148601239
42.1304040750891
10.6486415423076
74.2872501329025
46.5992044848766
41.311878502843
57.543649041746
52.8874485168157
83.7410184695075
47.3871916894073
67.4436558971274
100.786220289013
30.7859161136204
59.2648700614485
105.057564910946
9.60370499295891
24.8220817163789
15.7744528075238
47.3424690480058
10.3602069525826
29.7994408137229
63.6534355408201
10.9769129839375
22.3057537065616
68.8846593175512
37.6442183700261
48.8585166851427
32.6655112300471
39.344235630187
9.74159179357669
48.7067207225467
31.2503157546038
40.1193181323931
65.3880028140347
42.0315710445402
50.7222956183002
90.0664150485604
54.8455185424779
71.9457847105637
67.2689060041311
59.3916886906316
51.4125413256801
58.9889899064135
45.2551265360658
19.5427154507243
73.3260402792169
47.4976168149479
9.84638233416543
104.014125496578
69.2886980101986
58.6253431572722
17.2360376182635
14.7036280809694
16.6577403429431
43.1951120542134
29.539764495719
31.7606801027466
16.3530635582568
24.741867913908
8.8523291857895
39.1681853876569
27.607598711071
21.7652479524666
13.39632205772
20.4455898096587
19.1651968545224
61.6264362928989
54.7026261912676
46.9596476320574
31.5915811133085
49.3656386466076
34.3593540744845
20.2487088606114
36.5314865605325
25.382794549717
57.0607084983511
18.3847423938671
37.4751987802149
66.6145660198017
27.186510686443
28.0708920702131
13.2048971034043
30.586499689358
13.1184707968573
10.7504643993946
36.2546611374732
30.7588143152843
72.19275760542
66.7039183261822
57.5070878394032
44.2743425432471
58.6118457585597
45.6782095944919
12.7081402686521
74.7102509991998
45.6430372071829
44.2014536775381
60.2800454160714
56.5859778955505
87.3097434323272
52.1078504971226
69.9049828539628
101.357096528476
35.1113591590171
65.1447605224189
109.802285778123
9.746822017547
26.1973381775202
17.4766861020803
48.9571672362173
13.6173783434744
30.6960756873457
62.7923546381569
10.5257923463878
26.6501662716688
72.2252253419897
39.2270217885422
48.6427587255764
32.5344399939732
39.7258521950262
11.775263659453
47.983153517787
30.5395874193463
41.2259704076979
64.9645758885545
41.1702529887678
53.5997664067243
92.6203367275216
55.8829652348879
74.9422657639087
71.5808999090509
60.5118866541967
51.8721542965405
60.1803361174538
49.9442803216926
20.7676432930755
74.7941138221641
47.7943766424279
9.88285378391767
109.804214436546
73.6927145983379
61.9361881516182
23.2620264170748
30.113140635886
25.0822788949316
29.834757351186
8.97099833885597
33.3255947403805
11.5682773268191
13.0898403647061
21.4518059460842
21.2471714666599
75.4760657323336
55.0370146848056
51.7445446275175
54.8005910148958
63.9305869120985
89.478292162939
67.7825930934529
67.4645046211098
65.9396689079542
77.9215236959396
16.20954490818
54.1366937501534
20.3327507483902
71.1935216664504
185.70151144763
169.405038985106
182.297350640477
26.2778706362625
31.6652931386368
40.1804557702711
166.858476072662
32.2419116718863
56.8105107926144
29.5808226162488
154.51939921443
27.3991629159426
41.0595789836306
15.4905699909676
56.6101407134877
165.078154744446
16.5257853498533
41.4352087556138
146.024105545936
140.09204229764
139.88497467893
46.8466860886256
130.676385266319
113.923267154886
132.445131235977
27.955439027837
64.4720594718201
19.1073948882826
163.317994869319
33.1996911828624
11.6217970663637
48.9980917726608
121.380601811947
41.9605122356945
20.8433010879841
61.6195649147059
186.600530535484
29.1659309455837
56.4286398973368
21.8882680022811
154.323172929736
60.6260916255948
76.1937373638337
34.8458194151741
87.4106324623346
136.496408381183
49.9250443981458
62.6117592133132
37.7365350893611
111.586867225993
73.6665011949438
54.9585365460172
138.399385911383
149.13831833907
126.58104630747
86.9280429488453
130.655246325484
107.211067388524
137.709178550308
44.2119612905953
110.771018882772
158.385567135135
128.456151456583
183.125795899317
169.737176733089
178.688480212533
9.94208263295139
165.32948267762
151.528377172123
164.533793730039
40.4977166879106
159.857344081014
186.24735362692
137.642787720032
78.3478036494463
32.3602167624458
27.4311466107276
52.2396187211803
186.988519142222
23.5898867671484
49.7414703438623
22.5106243775703
152.816131741389
52.6513250864274
9.73863380552607
59.1973795880444
154.227166481726
186.117186283218
141.411431726903
139.430039584894
133.99717467157
56.6786096124459
127.670867459613
109.174428019618
130.749882641126
10.7122009712059
115.87855395108
152.517683026836
112.741888568846
33.6655795417185
49.5706020291407
150.352315130644
17.725644273639
60.0234924490474
13.4932620590391
171.764716269023
28.4019427433323
17.3735384374458
44.904263896141
130.600845449515
10.2688736093943
53.3410617578874
74.088374446619
120.991181516676
168.620664474384
44.7042913371077
125.41301461536
164.107578677463
152.49404970612
159.490023575311
24.5931336947136
146.761620235922
132.419951301698
146.590348697384
22.2672941438351
140.672094234367
168.400660476207
121.342905422207
64.0157145915443
19.2035893905055
167.907593304852
32.3265560427183
149.475741321151
135.001965559575
150.395634221563
121.707427903957
99.6516194649072
129.648512055012
104.819244796815
138.08809138576
56.5012816178734
107.08564329764
158.069635104997
132.294876924322
12.7246850569984
91.0417097422938
153.208114352445
45.8395766875143
117.354045166685
76.6811073009168
21.5975378144834
29.9515518097214
45.3062150248514
20.4926019579015
10.7048175985763
37.1272443632287
37.8412300833794
16.4152853602357
60.7538338231655
23.8134788395069
19.4882483067532
21.347753549568
26.2692552344989
11.4102411503703
35.184768140284
41.9876846810049
27.8600917766405
49.5973493869462
21.8286938686766
28.5434784756979
25.8268386850428
62.3565537805545
42.3753970102748
75.4299806850495
42.4354582035259
31.202643680209
50.2523525053662
26.2227537692401
18.8635485298107
36.7993058168267
11.6428653904842
30.4804531462094
52.9719252074667
21.5609170329657
47.2166148894528
71.7453629889697
58.9278885174778
41.1150688049463
68.0457331785464
38.4442364160092
33.9306050759253
44.2425797180183
18.5797140720371
10.8834464013402
65.734125812136
29.4461649524516
50.6059616102852
21.5892816668342
46.3417795698309
67.011944599845
38.653607508448
64.4529222276077
88.4428976024999
17.3906539019648
82.8943769374352
9.57641306429414
24.9977431601228
21.4560594737941
19.4214565192059
41.2232381720766
13.1568138132156
38.5197721280727
61.607197262467
11.8063561383868
56.5947817283053
26.9269543233827
45.0224380630641
24.3305586466474
62.0481206384685
26.1599128639405
14.0675363911192
35.8442157145686
18.8022822483
18.2190775629596
56.5432872971489
19.8729448595538
72.4576672241131
45.5659199156349
60.8462397748311
45.9990735047116
64.7249668532887
40.759993782673
42.2816838462693
43.7124790821754
18.9324795504895
21.9402345140986
64.3629233173291
11.3231747333595
81.7528702249574
56.767853117165
28.7682244799756
17.5835406103354
15.4484388783049
18.2089525033667
42.6840148446093
29.4715183586846
31.0585778083826
16.8640397445088
25.6553071987447
8.39727879089045
38.2647220592298
27.2981164718641
21.789950852288
12.8193311129025
19.4658952789505
18.9875249111459
59.3856784739287
53.5960033571491
43.9883309124288
30.801714154386
46.3156608553882
32.7972654644377
20.3552529743022
37.1799355715466
25.6476039987953
56.6909647613911
19.0527147299334
37.8228143900496
64.2534259892119
28.4195584466457
29.7394908163479
13.4766497864086
29.6438921256457
13.7711811014892
11.4892194764258
32.5495262007965
32.0872797338652
73.1748383099265
68.7152748102221
57.738170115798
45.9227032548907
58.7732730423907
47.4664403080371
15.4176016550334
75.421377265075
45.2079722340197
45.4971069127386
61.4992612076132
58.4743296315268
88.1271449419765
54.23165386476
71.2887738045463
100.434860138112
36.5747759394777
67.9269524830149
111.984348282613
10.2106723291665
27.3118902194745
18.7064733966829
49.2650585206129
14.9883752989979
31.516476868809
61.1770030525599
10.1467661713209
28.7015549251054
73.7580726605506
39.855761422002
79.799669247026
77.2591541628766
64.5784637466806
56.3778035805395
64.3235197378613
55.5753954045928
25.576503869819
79.4201429501451
51.3893108410464
11.2856892330352
115.855590563647
79.1054073627048
16.3678376279957
17.6185487182535
21.4074957140079
40.8368704396467
30.8123264542545
28.4059138224758
19.5289057690841
28.1646622522686
8.26192122891482
35.5640265599982
24.4876162707181
21.2930493867195
9.72944361687662
18.6798398400467
17.1591715688966
56.4534016131689
54.0112793319114
38.928411739315
29.7790950558937
40.7118347794593
33.2597424229983
31.4153010319643
34.1285835910485
14.0916294087223
27.6256225372791
14.1984637396316
14.3069277182613
26.5142983913585
73.2250890329479
71.6704887276387
55.6066096994332
46.5891134681569
56.1146709121794
50.7498330930628
17.6997059929076
42.2004934527047
11.7986906388651
28.1422777855916
22.3982509789056
49.603968867609
19.4796440278458
31.5400311523051
60.0443833975128
33.5973708590167
75.5863412038811
85.8939595214828
85.9433160565772
68.4274649822145
62.0631846981781
67.6323654356222
64.7341566561036
32.6424270136062
54.4792061119388
15.5989989665055
86.7972711162945
23.4047168772475
29.4605630196011
24.2230702030637
9.54443295165108
14.9800978646388
21.8550597958372
77.4272620728368
56.557417704048
54.0996429749465
67.883794177775
90.9799253071969
68.9154803908456
69.4207556278243
81.4771126820806
16.0151267715536
28.979794368582
81.4832106899613
58.4943442309479
259.236730255279
26.213747001399
236.099756388588
157.299131658671
102.112781803859
133.988556559223
21.0002770705917
250.430991223609
15.5698826624345
148.39180032149
70.800605554652
240.06454906115
76.8717946884683
146.678644987759
85.7442715952938
121.749033206046
163.611846286515
109.085368311274
81.2376596235321
124.264237372309
78.6842018022207
38.2635974483457
237.162507041765
41.5939575290682
137.662832228689
50.6645829827731
35.3842323227609
87.5682723272832
122.440675468224
147.679644888604
105.400455821025
58.8354499119949
120.966070249693
92.4305272080288
23.2896152511754
92.8506290015281
185.976265229416
91.1389691262762
167.022719436017
55.2728696928327
182.500530706501
153.407902663557
74.9174941613006
157.13865227365
64.3125735886794
136.632993125571
126.345383132541
116.432776104217
34.8792919044259
131.806420019675
115.001257199664
46.3758586003733
111.148675945113
24.1545423552418
51.1770454148005
95.3591481592943
256.453408696264
104.974270236327
168.280588152681
112.417030292342
29.2652840757016
92.8448923101059
63.442363805599
110.978992299065
166.9316233831
134.797607528968
27.7514785195491
265.120617692771
48.0680352098293
164.840534371607
48.185250894991
49.7488978454793
115.41508483963
28.5284710087535
121.379099499542
185.664587205736
139.402665225617
70.2917674530051
20.7030399937257
238.582071924036
10.7619114058352
136.611525487407
20.6401192068985
66.748554172549
104.917631266955
31.3656874718393
103.492469465381
166.402219676887
116.559374290176
94.5294985312337
38.1783825550793
159.069417403007
130.673664520587
143.822718386763
69.9657515456853
159.331547111259
117.357374030188
39.2906622635114
126.325899016092
39.3279165854552
39.5468288025382
43.5544578566922
128.462597427597
154.432038528824
141.050208480957
154.928450084252
104.619123763104
132.598672531077
11.1527311920812
147.423690313546
139.629816642065
71.3816665956173
132.957248677894
49.6431433936753
46.8833506367599
25.4965142497414
160.150865198465
160.668081871879
134.358984217505
58.830086413258
186.227273577643
79.9914433274247
165.491029336689
42.0441400925625
180.705603402858
160.442608105235
83.6388745491296
160.223855441814
68.4539229773553
18.3533531648579
49.6406906009856
176.483398656615
188.632297164804
166.057096092221
53.3140078477566
36.3323092344667
147.698761487062
116.421457106117
127.560049782323
31.9597694561999
142.927318138343
124.007375934533
51.5647778919166
121.685763065875
31.7259910210107
40.3384889029814
11.1295506958278
142.551511367312
150.034455281827
127.663157817367
39.2236810313454
21.0106426105999
38.6982254466452
176.326012115494
107.340631270215
158.872847600838
61.0102887673373
174.437591159954
139.551481690283
60.8761645641184
145.683043196191
53.8941636054469
16.3205942382636
46.6361003724683
151.801496225672
174.11203048759
157.337985129308
23.5820426794896
50.8528170801626
32.5543202478044
37.4254178295774
143.242649703254
130.75522490165
125.953485529635
53.2832125357531
141.523314590359
110.043613202827
33.0176627258673
113.188525586285
20.8023001725459
44.1076818907719
22.2668328584255
125.789062831925
141.696493593598
124.254657577648
22.0510857705861
42.3730643228649
50.7686921215458
21.362497218728
33.0960199975652
224.044250092828
49.424272329361
203.100310779207
74.2689503665691
218.234208447509
196.348209255391
118.194284148913
197.777167407811
105.401055007305
43.5253982968798
87.4694049998763
210.447449898803
226.237479148587
203.840364875001
82.732346419861
71.7732050326537
37.8295397437992
76.4986901456905
59.1545770573288
86.3602453334596
82.281144204551
169.020872553759
179.615664691563
34.6550590497764
47.6520528510544
169.755049052385
59.9558243289596
26.0388886609579
161.666098440601
27.2174769699332
21.5242811051772
63.2669988558093
159.162751159207
17.9482763633332
39.3156174805045
139.100972612635
133.850865024917
49.2323425973099
131.763561136553
118.816993636838
124.752977950913
68.9127137947492
14.2621078429789
170.935630506955
34.5735901478104
12.0331356271156
49.3161277309678
126.73634312437
20.4193201755434
68.0114231216095
181.226240532871
22.6390888781313
49.8002656530581
22.4112541097921
147.127508652342
56.0831471544675
35.0494209664546
93.8285902884266
135.348733649107
53.284630345683
67.887584463783
35.6564919232729
109.778300361458
79.5914926405915
52.106102047453
158.181104533893
125.679343506078
89.6070387182291
140.508606212491
119.708235794718
139.519102476854
47.6263917853289
123.562939662566
160.344480861322
136.157662110298
169.025465781178
174.736215415937
10.6230180051303
167.590843078036
157.903776285738
157.94907352874
42.0348961624731
166.697115034933
180.214921935171
136.11748929206
79.757649996977
31.1275419688396
57.5634372595388
183.841338371408
16.5757514356253
41.8873444328063
25.5516865788521
147.336139636736
46.4963968974551
11.5907856180735
59.569794409712
157.07978199024
182.17158032483
138.586909859589
127.005332932482
59.4931147567827
128.519638330244
113.622017272934
122.940030004447
11.1023231055231
120.79105623148
145.13640822014
111.100526291976
37.372411919617
51.5554918790709
144.485136031906
129.827191364851
106.37198347166
83.5283589610361
114.411991513147
96.0534323337914
111.841644671626
34.4542196342274
101.743528744884
133.220591841472
107.005986899344
29.166021688528
75.6560237324088
130.869966647474
24.1101025153671
152.012824428987
154.982323076413
26.3400739883399
148.809037775023
138.367139867326
139.875885895726
22.8961720862924
147.028651903371
162.242429410272
120.110741394711
65.7551654302588
19.7586746853731
163.691661338592
33.2577448551523
57.2185812588649
156.832065623965
117.152916288794
103.428290305244
136.39603484445
113.854714740395
137.222785791815
59.3841082081087
116.453700962219
157.166621688323
137.579269671185
14.3690201923266
93.7441599652686
152.930620102052
48.5283818605774
33.4592125496843
78.9732442611237
23.7710273216391
31.4327067428354
46.3093172871684
27.5230888180414
14.3761916494197
38.7271287295018
35.3332853991015
13.014989401323
59.2897286634761
24.3069837126613
24.4046310626048
22.5321666821255
27.5808691231091
11.334362561918
34.4451412486592
48.6296140033484
32.0634665183577
52.4583975183667
21.2034464658698
35.3157561270232
27.3126815243928
59.6145396688047
36.3278109190236
73.9467089846136
35.7641828033566
29.4148693433107
46.4283125795185
26.3028345722946
20.1419072531717
37.7549809556947
11.5048481811163
33.2055264112786
50.7199064187801
23.4260102948153
50.5507711995988
68.9557857522593
53.5508244524204
32.3430969210203
63.471362280756
27.0680701636153
30.2346844791668
36.4993842538029
13.6077721371354
12.7258867662188
59.7721350183797
26.1274488930107
48.5719829642559
20.3863343675536
46.9303098207892
60.9686073595021
38.0773656484908
65.3686125301865
82.2922967172429
15.0883302018859
73.9115767130831
10.539384941309
29.1156995830286
20.9194456916555
27.4476711768142
41.8646173027905
20.1564454050075
47.0856333724925
62.491026734966
9.8325496631432
54.515552999225
19.8491229966704
43.2527917054085
19.6890110941172
60.902655587784
22.2600307550355
13.9691893224147
33.5870327065046
24.0097550495385
16.7254143002873
54.4465667463229
16.4252440508913
66.9208672548927
47.0830863833996
19.7713248565681
29.7345206741064
45.0707842026854
18.0203060414069
10.0551631017295
37.2562416612297
38.900754639242
19.1308190222111
62.4514674101894
25.1958772827992
17.5671141631754
20.6793330255649
26.8270394518361
11.1671682532559
36.0197851632175
39.2676117795796
27.2191445881023
49.329154716042
21.6940963459607
26.9505486771
24.9481647494249
62.8470162703925
45.4618373286883
76.6750443347351
44.994618695726
31.7119299386594
51.4564875370239
27.3611398189875
18.8860322054909
35.9296343213257
11.1911281114026
29.5318404078466
54.2895539790637
20.8646433445817
45.5513767804401
72.3164299417547
60.3898748061587
45.1934653135961
70.362755033812
42.4026814826012
35.4371842264424
46.7874364300781
21.8395131350631
10.5215877815086
67.3108529684378
32.0415841618963
51.6630386782019
21.7377436202682
47.3702189575015
70.7492073597405
40.1109328239797
65.0010368393068
91.4488997921229
19.597306772979
86.8111098082193
9.71882905559889
23.7909544780872
21.6311845856366
17.5846021752333
42.1015865627519
11.1300123695254
35.7924247858179
61.618616892294
12.2004993150418
57.5912724483816
29.9505470481225
45.6912899339682
27.2011437773459
63.9393080158532
28.6201657457303
13.7174989271316
37.2830988282252
18.8028072841359
18.7212719226217
57.7135287037394
21.7436314140614
75.9831863915731
46.1022743351655
59.4782585704277
47.0310181374349
65.0483024980825
42.0868173980342
41.2283096165305
43.9863137582995
20.3975073316955
20.8004195359202
63.512645374321
10.2801185202953
83.1017391531601
55.1046254677451
28.2401670821969
17.2252409571656
31.2416477396052
46.6758332605453
14.6361253029579
11.2289028844274
38.1923567066622
41.1993642520975
24.5446515638473
67.2656597274136
29.2567434825616
15.5477816245647
21.5968171404511
28.4234845361655
10.8558689683175
38.9964937227943
33.3029140581298
25.0658120995366
49.4543242083192
18.8652569416892
24.2183633099506
22.4020550995191
65.2641757325657
53.0852361231704
80.5719518679479
50.630263136252
34.7890626214911
54.9044882122742
32.6107021053402
19.1879961531225
35.2400664897941
12.1446144453979
27.9188053034778
57.1578253025132
19.7838204537344
42.1256456924913
74.4455534871416
65.2189523100607
55.2867416383277
76.5878942444902
50.7700910306318
40.7328737765519
53.0347534737803
31.9263686389091
10.1961564428753
71.8430217572073
35.6811485794534
52.8325698184475
22.8049827360989
48.5324523642226
76.8113382194224
42.2708022784729
64.6465955401556
97.1722981210946
22.9984734321502
94.8268031815143
9.94209360123996
23.3904307482654
23.2959975851375
15.5794231888048
44.802637421904
9.17869857832042
31.1417991562761
63.7488233492766
12.356759064483
62.1693106458348
33.6396600536723
48.9155915036038
31.7413253248691
76.3815692907701
38.1957908216699
9.83277191921046
48.3426944794663
33.908696335051
38.4070114086992
65.8750108665503
46.0194468741864
84.5701240152359
53.5456449631821
67.5149002879393
59.8553916831366
74.6297186581657
53.6508181300139
48.5451750067408
53.8894091344664
35.1017599592316
20.2812209686885
71.4492849465167
10.1015683680102
94.3609170214923
63.0415534514642
54.7953579675365
16.8781351182963
32.9524417798342
48.7509516698075
13.4495050526685
12.1210280589401
39.501078345788
41.927345906607
26.3861624485238
69.6992915055032
30.6269846394047
14.749443064598
22.4398047467831
29.7739615249104
10.7993376203404
39.9659306102451
30.4664823718157
23.4218718372818
50.3301536273628
17.0865466737667
22.6984955770696
21.4739258110528
64.849905763613
54.7546186395986
81.1874733012351
51.4072975484662
34.8046481231803
55.0128105858546
34.4484424788217
19.5709820716846
35.6057606803608
13.3833023501777
27.250926556601
57.8531340742177
18.9082946617682
40.3678910140973
73.3604759785074
22.7005504427247
23.6542861220419
37.680001488023
12.1991873025954
33.8814149654719
9.87826234339678
12.6703879881832
45.2256559031338
28.2545802471735
67.5290300683495
59.569651873779
79.8282782821458
54.3313959313323
42.6585165981728
56.0520192938405
37.3252460501039
9.96051479083996
73.4674979085087
46.1921975622233
38.4313314739745
54.9748340881403
24.3630983803698
50.373486048361
80.3039150572095
44.2775493930111
65.5625688073931
99.2343179871291
26.1186079922251
54.0091163360975
99.5806848682732
9.81489803677226
24.095221290245
24.6913204054536
15.4495562038996
46.0764792643435
9.06903679013442
29.8750385485686
63.8766049720469
11.8699077649133
18.9203505643745
65.1107824829094
35.7061119501608
48.8345319406234
32.3209713254789
78.159902775414
38.7191631764989
9.49761813517032
48.6162264968187
32.1892722777321
39.437537906397
65.9111083777977
43.1281936964304
48.3282424258393
87.2127563930374
54.0479036141588
68.9243922031992
63.2112197021054
77.0562892742707
56.2926159719681
49.587988368967
56.1366583545399
39.9821907249734
19.537370260355
72.2309137553646
46.5720690129343
9.75874759184799
98.2350724503692
65.1468012835284
56.1949438703247
17.0535849897544
34.6577133917359
50.8989021668483
13.1738113743004
13.6706679762901
40.4220610194786
43.0179368502969
28.2420239185697
71.7521972960507
32.017088822991
14.8082342261167
23.5582088151272
30.960221499041
10.4206246447603
40.7919994259507
28.6487103624741
22.2417586439451
51.1770472477552
15.4786773415124
21.8778502056371
20.7899647652718
63.511839276618
54.9841328515027
79.9677512389823
50.3417713475506
33.5249477387312
53.4382109756897
34.9024434055685
19.9739433592674
36.1665553676124
14.7567384518841
26.3359020779772
58.206037881516
17.973107124016
38.762911653625
70.4547805118357
24.4512619614173
25.5236024859305
40.5930376500375
13.1327920450296
33.0237250623093
11.9982331818952
11.197902416103
41.4782394180882
29.2511175188441
70.3078702947253
63.5614698445241
82.7085302113596
57.3027050230215
43.921178872827
58.7871762774643
42.2880873687278
10.6738984733613
74.7533005270579
46.8563417269396
40.689094040006
57.1069204337844
26.5745895691953
52.2138766080494
83.6272769346416
46.4504432973455
66.7045297921001
99.7671873362267
29.5911890894834
58.3122849121726
104.335628601103
9.6913254020621
25.0339546688047
25.869127707163
15.6865441091301
47.7005020178235
9.98772606834349
29.628911611437
63.233516908987
11.1762465179289
21.9296759160018
68.7646082073305
37.0756822157408
49.1585871707237
32.8310524646328
79.9990523686271
39.6591277613542
10.1315705810895
49.1946460112256
31.5395211266649
40.3624415178113
65.9795022291036
42.5102309209507
51.0218272485315
89.7612607262934
55.0950240720024
71.6744451517175
67.1550577465962
79.8405170405751
59.1284394173999
50.712009243962
58.8883971754896
45.0825802710365
19.2644974459383
73.4679232718498
47.3959495159558
9.75066631399475
102.950262247056
68.8179248909248
58.6808531797364
78.8040078257996
233.604458638427
175.114892410958
102.774206700906
88.9036257435807
143.229530357352
247.909998373208
190.836853110188
16.1212945990004
155.279540626933
175.602127745906
97.950722874951
113.332239443767
134.004974031845
128.764659795639
243.912663764892
172.015781966001
63.4614070120119
172.883983357711
72.140082228969
82.3163999560706
146.195184610745
73.6259927319577
107.028349999091
96.0743827472227
123.144157352859
37.933424008649
98.6767167030126
80.1576096597823
14.0607905024901
164.496410749512
75.4198546313396
180.014835474969
95.6204521007717
165.538253842574
66.9325950477906
121.257941442285
59.2244583246626
116.672325744626
65.002431854541
132.158975400267
69.5172743368515
123.345172830603
31.8131507599931
47.8569716677236
236.913194059548
174.198980262261
17.0642376392789
151.108264139981
27.0591941986686
103.915755724914
46.591394742601
103.154405962451
164.560624176112
117.315883818269
139.132338669101
60.3404817493113
142.579453349734
118.264258736804
158.64211252776
40.7157822218599
121.759416714086
38.4198705036148
61.482252839452
56.3121029425803
136.424926660044
97.8117851911052
69.4077656537533
138.11479333299
21.7335608292407
151.585837547157
114.492985576481
160.286108454715
76.6865526251603
55.5236181168899
44.9804422953583
143.728677850363
96.7206065045438
73.0479527743886
24.8853414356272
165.007756017067
64.3289844761233
180.149025040239
104.851261263194
170.909680666978
73.2841325613072
13.1149611892909
49.2146934089687
166.420498313078
73.0018054760133
45.7760465548164
110.721854289268
48.0914200585013
128.096232289664
63.9388303757452
143.574604746243
74.2779420745747
133.334718612167
38.1498035059921
36.4501360426197
11.4239811957107
128.634904269294
54.3976650624912
42.5821763731717
38.1533860127127
94.461727406649
18.4553650160883
157.339548026339
84.1787877996985
173.160022976619
81.1608892614499
153.684226298748
55.1930609663897
15.319306798816
42.7374381944888
156.007557192564
46.1664958254539
62.9912313124
27.4531218398913
32.3429286272298
73.8571359714552
238.783515826854
177.817639654274
106.266894796617
51.8727378964944
132.707448723319
192.14570266947
118.323185857558
112.360221471927
105.908934234177
31.9017509953254
47.1733721897577
221.860303166848
90.2503627775139
164.374018763407
158.973090781072
86.3517846679345
107.460916700033
67.5736658844301
38.3726912529701
133.490065553681
82.572359719192
15.2290104328639
163.513044177313
36.7595129363379
110.903578614931
59.2619465980092
76.4572177444914
128.911125698962
58.3241612507906
122.367341738815
38.1976747230047
68.8731068805839
105.197743337969
31.3940966094084
46.5005604846945
47.5379133409812
26.4816450226343
199.966491288512
68.8341849853447
144.778014174776
21.9603179237715
112.572554630544
37.4045116432034
83.6291518042998
243.490533247259
179.031055730733
18.8584629743108
137.314721907023
101.231719883873
224.46617660735
102.487009202077
165.385036264466
121.727491178772
202.507033125777
160.399008857444
86.8635699732047
135.806325956732
87.2078221733287
35.669052071857
131.298335117442
32.4041012788008
82.1393073205762
49.4884516119596
112.873556134301
128.145582793569
116.128127698434
47.4173008225925
130.783469048986
27.2055874355545
82.1278096260683
93.5123531573445
44.8672250747126
34.2964685385669
13.4751452843605
71.6973937164787
131.614143169951
60.3021021409442
74.6848041020901
22.2409196636522
166.370310669336
34.6751770919694
122.008526558377
55.7112059435896
86.2014574816935
13.542078758728
55.1542967753069
34.1611959172638
169.709234147487
94.656031082804
41.9224776620491
113.72548620562
41.820836436997
138.837299676989
36.1683190799774
80.2049525544487
88.9125525734055
45.2500051075521
31.2271898269004
16.8203653091207
67.6015967567189
138.51815470515
54.3493045673502
11.1291430299848
41.8077444094222
97.2344969683683
23.3920934686761
160.108008092942
46.3895209322177
94.9311347724923
70.0516766832789
63.6514865959407
19.8997651159615
38.0064314607071
49.8593810756062
159.728611438051
63.9190349908261
30.2442245023347
33.4273475268238
21.288594372909
39.5925092636217
34.3509109269884
204.08374571408
71.8609085798602
152.56416147788
18.9733790254275
119.591152885984
43.4801599817869
89.9807181866553
8.93863951950747
207.332941412535
121.145061995354
77.5814137077399
37.7263278444944
74.3944801486374
57.6833555293091
71.3255233769578
241.405122666865
179.797510187032
119.735447044573
50.8303415538174
130.607045842136
29.2163703651662
51.5623863280802
229.965940876494
102.363361123785
167.191611521224
96.0404097673761
108.295550150592
50.1621615686539
146.432226929591
84.8614126740023
15.9641804579745
163.833572290938
35.3784390436388
67.119141192512
82.5986653380976
136.758386789904
65.923771392547
123.866049781305
20.3086541173706
116.978671918646
30.7338084781793
51.9815407666042
45.8721372067875
25.968311184661
203.378942466202
76.2828771581306
26.5895199361908
121.962682705607
40.9091167967662
91.891166948864
136.287814192281
65.1031074474642
137.257208420047
31.6222268525122
113.79464635697
34.1548062108786
53.9653354751976
17.0252333780181
90.4906444010568
73.5714683732329
18.893340644125
169.696216210379
46.9603939640297
60.6183928436756
96.3769500269589
16.4094258918413
65.6645772732633
34.2890974941097
69.624003213529
119.267223770033
47.95736814462
144.704051641519
21.6285724023768
97.638380649267
48.8289415204135
36.531410078682
21.2569856316152
73.6139147328339
17.4483752293839
52.3253607624098
98.7309818074253
28.0409319476135
163.186596897062
33.3364019876842
76.2761570338686
70.2795004729058
21.4912480448469
41.9256989163267
52.8747004369102
37.6904879912083
37.6691790534599
21.4616992887805
38.45367843726
32.9497659443257
206.616182740677
81.7201502516648
24.984939974723
128.740294394117
46.5587135867704
98.3434874042305
9.28983564335524
98.0349357523683
36.9497500464005
80.9041709108186
60.6847376183605
167.140106633047
27.0941073260135
161.31329301412
176.624630150886
31.8389989197609
175.467034991612
152.092242809994
30.797510672058
151.044411292666
24.5709099239837
24.3146319064942
149.756628262146
14.2652038715887
162.611117967711
138.101975529999
2.11681538484721
165.692498783916
28.1994867955351
174.926215038989
150.405294971856
24.3312369514834
132.850434459532
34.3163753434069
127.342814185257
52.2249444809526
31.7403402703935
115.556611486749
131.418869726805
78.4123672814759
236.747265090341
173.171961356785
105.699327530268
97.1558596035136
157.091614581309
191.247203496764
112.893027421742
112.996297205852
165.772757437309
153.659518726595
77.8438100564862
105.058215649885
120.100665549226
45.7503550715395
81.1634345384551
12.7230300791141
163.506073552889
85.7754527722666
111.200742368013
72.5542974117703
123.491379481106
55.1923882686424
118.073584260485
85.5893610913901
81.4702946141767
36.0320792645187
45.5831533797398
48.4750439738347
[truncated: 998,000+ more rows]
