# Supplementary material for: Origin and arrangement of actin filaments for gliding motility in apicomplexan parasites revealed by cryo-electron tomography
Source: Nat Commun. 2023 Aug 9;14:4800. doi: 10.1038/s41467-023-40520-6 (PMC10412601; doi:10.1038/s41467-023-40520-6)
Supplement: Supplementary file 9 — Source Data [file 41467_2023_40520_MOESM9_ESM.zip › SourceData/Fig5e_SuppFig6b_Jasp_InterfilamentAngles.csv]

2.8970612729927
27.6126231691791
24.7475371664801
14.7056436524273
12.8673108099725
22.2173567551651
2.46806720012143
1.51005515345957
25.7529887015064
12.3347641175362
2.46845426685048
4.16056635902775
28.5243548386225
13.4477977361769
2.83026780907298
8.70346184306972
10.7677925689016
34.4727439833776
16.0935132313358
9.35801746043536
6.61856663258344
11.8740357158239
8.97697556676871
15.9359886297231
10.6804796344133
9.85238099905468
12.5952915129655
18.6202476244583
2.72045686183521
5.07272118810521
29.6618626098896
14.6160228790495
3.90927017190643
1.26550598666468
5.98300634764674
13.7520418702045
14.0646775956788
11.4762640970093
17.2518639147794
5.52872975995909
11.6219345183383
13.7372830290514
18.3395901693859
5.76165694880266
15.0027886534764
15.7964005474451
13.8693052121709
21.6346400885302
1.19407419645699
13.401853169108
14.5983581842183
17.2770511742443
10.9859227891487
15.7764611976939
5.49920516312418
2.72928660801908
5.08064104646993
29.6686813821845
14.6165482448787
3.9161666134791
1.26927015094795
5.97417659504285
13.7585952826074
0.00882975260870289
15.0065354938598
15.7771515357997
5.61974433253708
7.23238498749368
29.4593026344155
20.0378877860015
7.74789917694095
7.79411299904964
12.4051891168079
14.9242369876932
7.32104154004997
18.5279189458909
21.0707040450999
7.32755351101479
8.21049355528566
5.93386238232643
21.8669712889596
7.07294174863168
5.74242705145643
7.71812578904934
12.7192967767014
6.47317036602309
8.98363177571376
6.01916266419016
7.99927113380135
8.98737427584039
13.1662413064187
12.3487200368237
6.6578604569834
8.959512162653
8.27256498668699
4.90003015981413
4.09951033010079
4.03445947658619
12.0011798412968
9.3838532801233
9.28016928342934
5.40010540153002
7.00470205734068
4.17130845828657
3.06967988265788
6.27083592222162
17.1069370691824
6.24919867881692
15.043789407051
10.9454436089304
15.4484388812743
12.2839077732453
8.13713820593506
20.3981729693175
13.0847625840386
15.9757522309729
10.496051311884
13.3937913085803
25.2191472003661
0.860222960943119
11.9793497619079
5.84443945359334
7.7142541114219
4.71366658665177
4.97782335699385
16.962837477511
8.42075534433344
11.4078729709072
23.6121352061224
15.9827014911173
19.1013206321661
13.7020003444167
16.610196801863
28.5007969512062
3.28427258653018
11.6548566353859
11.356347765004
7.35434568646666
4.88929504360652
4.61954821935617
13.3848054596741
7.18689986199849
13.4707706280612
17.9188216777296
10.5948378029755
20.7205509947923
0.962585392995592
12.7708877209339
6.3765886663886
8.46834960255306
4.98564277774999
5.76778036525829
17.7436162791526
7.62800907576152
0.793995495201064
10.8608701865489
11.1949544179715
5.54037245764793
7.51617659197459
2.64087554065642
2.84487871129867
7.29191907377094
1.5304329176299
13.2123663075822
13.130873556373
4.9181153746347
16.2621850145995
6.11874549825464
5.65255324749651
7.51884265786978
7.56257257436999
9.15506663223582
6.79643267725633
5.15830497145567
4.98375817394926
10.2924696135459
15.2972121867743
7.68695249651003
18.5679274357205
11.4159806870248
8.36137365819918
6.5141910915793
4.22835925446489
7.99535182751545
12.2237083204053
11.041114820589
14.9544986321474
5.18999535226016
6.01353645811322
9.53103242804403
5.49925191002573
5.60555341268545
9.43086167926926
5.67168839959474
17.1461555992018
20.4492172728816
15.14930768925
15.8212077757078
17.5555053416275
15.3837722854097
20.5064125178849
19.2138193972547
17.9178030474394
6.99786901900408
10.9549799127935
3.49419083417209
4.04324649454369
2.20914478400249
16.4109288623916
18.1808897902981
9.82379210120273
12.7020386237719
8.41496221404383
5.40519959327128
4.12758526238569
18.3642498976458
23.1562125038461
5.06445177613505
14.9603328577265
19.1249733928218
7.27859735148874
5.11281851420487
10.3802249391184
24.3121319668431
20.3992371175614
8.38217034136777
10.4254954416051
10.9927363418997
10.139890125686
15.8699399491118
20.5974973707201
16.6699344860038
8.1954099742403
10.2036191782141
16.8813181464488
20.7030576722255
22.9313671306128
7.0038074209069
6.18023895816854
12.9260238600995
17.2460870655547
12.8668577843314
6.10031694976931
12.0934270148048
13.3495624418484
16.8081629609538
20.1849305173344
4.10495732833363
0
4.22835925446195
7.99535182751838
11.0411148205903
6.01353645811315
9.43086167926755
15.8212077757117
6.99786901900533
9.8237921012018
14.9603328577288
10.9927363419014
7.0038074209082
15.4518079210902
19.3384983394494
8.95540400480351
4.41069449380144
9.88301666356942
24.8565033917845
23.5541212601468
8.4539389020871
8.38853622845422
3.89847573331517
24.7624757915702
21.5558005594928
15.4518079210915
4.22835925446454
8.85955625582815
13.0323523938283
5.44123585732709
9.36825865347722
5.85788695979126
6.01916266419022
9.53638854733902
4.95076084291468
6.78370537065287
2.49596788554859
3.0921635554107
10.4066767772669
7.85685041191248
6.51232649897322
15.8212077757084
17.5555053416275
17.2048607768702
12.4392430428461
19.2175720517611
18.0975034258721
3.32955530558799
7.36547843146407
5.7039562610549
4.45773475782611
3.01459296903358
4.72189985895628
16.6340364328617
10.9798627274894
13.9551055535677
7.24158473767999
11.4906021301868
5.11982960109096
10.8684309198333
23.8314263303878
8.13442246730406
11.7215243357706
15.9498814336979
3.47996427529276
7.43546119259865
8.43072391270937
13.5587180929156
16.5190629446966
8.84902663622943
10.0087779079734
9.50046607167212
7.47651304914442
17.3395332796366
11.8476405750374
15.4997442348092
10.0687052296768
13.4108570259796
12.624159989681
20.4731333826698
19.2787099007445
5.12189073474014
4.80630340553386
12.7761080679931
7.47264102512965
11.0127221208247
6.33507443509388
12.8348367365957
8.07872165239
16.0633554067189
14.8868168307869
4.59537131784833
8.21019351875228
4.77799347978233
16.9292284835456
12.1796697026073
14.0640905204389
7.82343213942765
16.6811528744344
11.5397417721669
18.6811382703576
19.4368926573969
3.82088167889596
4.97640390284362
18.4370427523711
22.4915215051277
9.69872974738423
15.2424749523107
13.2453522432231
19.6313566586579
24.2413573872942
15.1457181021874
11.1795926306051
8.12907355595263
26.9911565530737
22.4545345274427
26.5944080275184
6.3370623120498
5.85133025279127
10.9802546376212
5.18515783696084
3.66828138832795
10.929329780669
21.7870952355459
23.0327641917848
17.3013366299171
25.3617085041674
10.5933923965807
9.35543358599553
16.3884259938837
6.33979956885748
31.6869896004453
6.77873204011773
8.0266873145041
12.3523945851136
4.35840730558946
28.472058975815
4.34953416593139
13.5402443953507
14.5299038790082
13.2928379536878
10.7541740637795
23.7106006198601
19.173008144707
2.83752468521216
11.1329647387024
14.5813534683042
13.5874421401845
4.28473699322685
17.4169104815633
18.4172214507959
8.92083738695617
6.28408429304058
23.8793852746001
15.5824438778009
11.0415283947555
30.1486141360822
22.9159836687558
28.1119291276621
0.0128457356809982
13.5281786765033
14.5196223552278
10.7632262285837
2.82907020046355
4.29743578460073
23.8671934773313
3.7547410438599
16.302654855671
18.2458534682176
10.2832317046557
5.21247426252969
1.41955371432321
27.5915705111817
3.76612969955653
19.8121542715034
13.5140765944049
6.57999997341853
25.6873728869625
19.123275629734
23.9809843021682
4.46741555807592
19.8003607328573
23.5581258151831
23.030035078462
12.8221759290965
12.2092971373406
30.5615985479057
21.6257360981089
27.3147707213708
3.955668800883
23.0173351363509
26.6074831081806
6.23785293906538
24.6489519741555
21.171796423996
10.1682297680538
27.5886422390607
24.7346680497098
28.3949912068071
8.84195296980894
24.6390982705417
28.3281026390181
7.87060856955128
12.6009668595597
12.8814187654384
24.138474964124
16.7319925872051
5.02652043933054
15.5920608013512
12.5693236226557
27.7293016267367
12.886301768037
13.7368604468942
23.2938233581141
28.7749779836986
23.9226205288131
15.425871211963
13.2833332539329
1.07007830678778
20.2430864207095
15.3491768997469
19.3695518103129
9.98228847240735
15.4152931703147
19.1582561268296
5.52671412613345
11.2627255009146
9.39395874589983
17.7707926949097
0.00596613982052353
13.5362232107781
14.5313980707464
10.7596881162283
2.83188192632993
4.28614765334669
23.8789729534594
0.0119323816141028
3.75419732082843
19.8122612267267
23.0286240353015
24.650753893743
12.8873849052148
15.4271359081818
9.6998912046276
4.55661372865799
10.1592555311657
19.359342006278
7.7841110302201
13.8629507014592
15.7185474137125
9.68716126876609
12.9458004028641
12.5018282480945
13.9757912189858
19.3908431099805
19.5908718210553
10.4639629091066
9.69690772503549
11.5281714637546
17.6947012303933
7.88831302718576
11.9296590798391
13.1205197222449
14.0981930842268
18.8524843296984
11.5237466062802
14.5265357068867
14.4246588543293
20.0456772788476
15.6806445826012
8.87804362651767
8.91095211215637
11.5325705708549
13.3201735064494
12.0933037554066
14.3420471612263
3.5599541406663
15.6482625293374
12.7445616599728
15.6364820319846
14.6013914992081
12.0847378515733
15.6637424218903
10.138519080344
15.6124180517029
12.7921368056721
13.2056463361089
4.62337075361697
12.0959043239877
10.3767191887809
4.44425954400452
11.3864106250193
6.99655125319997
4.51736739413478
15.0644766875489
4.99366346140931
8.1950182579728
9.47374999885909
18.6762664041681
14.3220426399379
20.5564062032508
13.0333988131219
4.38730874446561
6.38100544526329
2.29480155154096
18.2616057390008
17.3065751891313
7.88273721655936
10.6832839907316
2.90248514135127
21.7830532732561
4.31168801253745
6.55088631530125
17.9328258920699
13.538192941581
21.5092662838509
7.88463469178664
19.3976872598065
23.5960767464508
3.01059361516163
9.03897117126454
4.52160739427796
12.2531432675511
10.1008281739492
10.1452231454667
14.3778874601741
9.25872949403295
12.6751544157857
23.9543702990429
19.4569210606538
27.0368166847495
8.46527544342387
24.8117150359116
28.8000636285865
6.48017300585555
14.9677890375304
10.3653850390615
7.30908811038671
7.4408480302921
12.2281838719664
19.6950822907104
11.6078458687838
15.1304712306566
15.8562847567761
9.90408285251091
22.3360431814223
9.47374717580865
18.6741787821395
14.3202359439342
20.5534971608537
0.00423988660531061
18.2586970893769
21.7797762505285
7.88753991440893
10.0995578022053
8.46951532539245
19.6945404692716
8.48804878423924
13.9845029369773
10.1626568989698
14.9966805247869
5.99398867028517
12.7248502802808
15.9492097780908
11.0796447580299
7.17702433195234
14.0383788267745
16.9216130588943
5.99024481182953
9.31213484383867
6.29850767097421
4.39775199226478
6.91684246604122
13.6395735260602
4.62204127831161
8.42794546115767
15.2972121867751
6.30154337601114
20.3728625859077
11.6804651782305
13.6366667799312
8.18805931836371
7.20164539476814
6.21393589550016
13.0492032920269
5.21495874961214
9.74021556567319
9.05779475379423
4.34807785583004
10.0014777272543
3.6526885595792
8.98449603019003
7.19212711022126
0.0126976531632297
13.0417291295142
9.72770125198967
9.99593701205371
11.4817127184743
11.4911796714672
16.4552010118982
7.44734895752233
15.7818904914417
11.4802383476975
1.58042761289892
6.2741095655838
7.70233900802363
4.45773475782611
5.89754292016502
6.26316786399979
10.0483403845115
7.21526753545879
12.6818920034819
3.58062866944993
11.4824608464205
2.91508309539816
12.6775475451482
18.5367149308251
8.78350149046192
4.61889282752267
11.4869762960172
5.17623401819652
4.17214734850507
6.34009778162295
11.476036488887
11.5989640806684
5.21286864864451
8.18617927505202
14.20458760258
10.8770021818169
20.0997320104717
11.8476405750374
18.463263534418
10.8707453701151
5.7802148467402
12.624159989681
21.374415387191
15.8988062519399
6.3360698925674
9.60442711502253
10.6706313385023
1.64046070674204
10.3724021086936
9.59172946184641
5.80889021110258
5.25657314203886
12.9726286105964
5.80882963693019
10.3281651895646
19.3255835404172
25.4039277640109
13.2670637905955
22.0419548188355
15.4720477130703
25.3994702103184
29.4849328414744
20.8776288709173
12.7230842638551
17.887969029557
33.3667957698514
23.6824009374705
8.55966496420974
6.30345924423388
12.2444809097123
5.21495874961214
3.36280958441605
9.62740463561126
8.63145517630793
13.8946243103594
2.3436141610513
11.5694733691981
10.4262299324182
8.47713908733497
16.5408539567677
8.03478605531845
18.7729889147853
8.55966496420764
1.20741826972573e-06
12.2444809097112
3.36280958441377
13.8946243103586
8.47713908733312
6.21997203868317
11.5413657588854
0.929555428526651
9.06638771909109
2.54540885434063
16.2376887786692
11.5413657588844
1.60694114578513
10.1003932255215
5.45938133836243
6.78009071198336
7.79497252312171
11.790168405121
10.1003932255194
5.60202785808829
7.14228815753772
1.79043711256794
11.5387570929986
2.00073058425149
13.3958121152262
7.24102140430173
1.7904371125653
10.9310200065541
8.72961275648549
9.86451039380673
12.3245286172336
5.04415450547619
10.8927400021802
4.03913410366338
18.8010070568296
12.3245286172335
4.37047735161704
9.66207343387113
12.3526692211567
6.33068721045239
5.85133025279127
10.981009355452
23.9754706597477
26.5507075251855
18.6265391660392
10.5933923965807
9.33909197164532
16.3884259938837
34.4256138039004
6.77873204011773
8.01020127815905
12.3523945851136
30.7466255239463
4.34953416593139
6.34036941240262
1.69805627740428
8.03830081940127
44.9920639887997
6.74519798418743
51.7372619729873
15.9961945132136
60.1732272632243
9.95787695816571
2.7126360549087
42.2794279338907
9.45783403909646
18.560105509589
4.41362533402505
49.4056893228249
2.33157265016209
11.9613310845869
7.12626138893412
0.0158733417494934
45.0079373305581
6.72932464242917
15.9813315940215
2.72850939666746
4.39775199226685
7.45141846686609
49.6699818900803
6.45011210413279
15.6863849370119
9.31035915238331
6.01353645811328
7.44207338156025
0.0158733417494934
45.0079373305596
6.72932464242771
15.9813315940201
2.72850939666866
4.39775199226536
8.53773646251594e-07
7.44207338155937
45.8114833767986
9.7349133112572
52.3850812081984
59.5644182496972
43.1790415241282
50.1089969364261
45.8269091834592
51.6724946717687
45.8269091834606
6.08847687030479
47.9015981399468
6.81848536012338
16.5423211700338
7.67188856402407
5.74242705145701
6.08154848300172
1.81013028490156
6.081548483001
49.8623721417881
16.9370364359102
61.92910042471
10.1918384517227
5.86820913110837
19.6496724908192
12.523411101885
16.9211630941519
13.8764175472405
16.9211630941504
62.3681908363135
15.2584457531902
2.23210302759158
47.2241670163914
4.5130949565959
13.9275132141971
4.94473908250064
2.18152230643339
2.21622968583342
6.39380261414185
2.2162296858321
47.9828758346135
5.49039957564218
14.7049334083186
6.34897953541721
51.341043524217
0.396218448770575
10.2887079835035
9.06161559032624
1.93535420139212
6.33310619365891
6.31785278901128
6.33310619365747
51.9980435653972
6.59017090751874
10.588056900493
4.11687650782569
4.39743449562937
49.3894984844292
2.34776348855803
11.975653653003
7.11007055053835
0.0161908383907277
4.38156115387112
6.01354369768614
4.38156115386962
50.0932042570541
5.73755223222832
12.5396019402808
2.16533146803781
1.95154503978796
20.3336832716286
64.7706653834481
13.9398862432718
4.62391804328941
22.9601113046123
16.1185630349264
20.3183778701053
18.962586953571
20.3183778701039
64.171702093336
20.088684497758
5.94377394093576
18.1905992023557
14.3068008030306
16.1338381469731
45.8782626649679
1.88580120782835
52.6184059518244
61.2290326351386
43.1679923477284
50.2884670362394
45.8941228125207
50.3165957905132
45.8941228125221
11.4443099763763
48.5654628966613
62.8040989580624
48.1085764970132
52.22245778333
50.2722879225756
65.8091122646457
10.0046434837832
50.0058005244614
9.28248152927176
17.9789310853946
11.4515884263581
8.98737427583933
9.99770849481663
2.97384504233149
9.99770849481601
52.6241656240136
3.91616661347836
15.3725796374465
9.24623362395819
9.19172016032547
8.98738873999205
20.850991435211
50.5317509998322
32.4670655263501
12.5249984624497
39.2122635105376
47.739069480739
29.754429471441
36.8806908603753
32.4829388681085
37.2935649997423
32.4829388681099
15.8153987319443
35.5084853229591
49.4041019622603
34.6991685539418
38.8160450617673
36.8645000219795
52.3194816692065
13.4901186214788
37.808266233598
18.1377550154275
41.8622371239058
21.3052982851251
30.8436555373691
17.4246497343881
20.0187216818862
18.1430032584631
15.1576203853902
18.1430032584636
46.8160511071066
14.4872237090221
28.4610866780749
18.988207612973
21.0745644797851
20.0104193185169
33.9437558167843
41.9323973902108
13.1071947631222
31.0222693334989
53.8305217079006
8.83845771910087
60.5757196920881
68.9606956134361
51.1178856529915
58.2441470419257
53.8463950496589
58.4337375051624
53.8463950496604
13.1199284383322
56.6752319073572
70.7675581438108
56.0626247354922
60.1795012433178
58.22795620353
73.5659963583531
8.14937849443868
58.6785285812725
21.3634561815505
49.9207985222004
23.0182476303854
24.3795872082949
23.4192124479073
10.2324232354217
19.796254764001
14.1496759652983
13.7110967472182
21.0474875241413
10.7596881162273
3.65317123396205
18.5053573043942
8.4596392854145
27.8330925774995
19.4353969200847
21.9858871312499
13.7110967472174
21.0474875241425
10.7596881162283
3.65317123396175
0
21.9858871312506
20.2730847368194
20.7346602839645
4.22294359533361
10.0487788539247
6.86716528888303
24.2536491211512
6.86716528888425
17.110988954372
7.74900037036474
25.6873728869625
17.3324090240228
19.812261226727
2.20367462863259
19.8122612267278
22.0709508413153
8.88551104934692
16.7835368578522
16.5731873512597
3.91458415757536
7.14203171180813
15.6049082840177
7.14203171180828
12.3502445702814
13.5415798099061
24.7505180554452
4.18404885348917
27.5886422390607
23.024853352466
24.650753893743
7.4157283834927
24.6507538937441
24.8160819793553
7.87060856955128
19.6774799013946
25.5287094260314
19.7479235388422
5.02652043933054
15.5795148247272
12.8873849052138
25.316633104918
12.8873849052152
6.30496501208105
23.2938233581141
16.9170797348048
23.9226205288131
16.6335112839649
6.54096567090527
20.2430864207095
13.63178466235
15.4271359081819
7.60908731113187
15.4271359081829
16.7668605850099
5.52671412613345
10.3498757299116
9.39395874589983
17.7707926949097
13.720018793393
21.046821120562
10.7505327450595
3.66121589321388
0.00917288947239814
21.988857704534
0.00917288951213096
6.85806956975332
19.8150773498086
7.14807794749643
24.6509662846288
12.8787075425007
15.4282013116224
25.4898052630438
2.59781440839892
25.2917456327225
22.371337180386
23.5325269993825
9.74784896439972
23.5325269993837
22.8551677237752
9.54669230592383
19.3813504592272
3.25455799113734
21.3302207629497
9.12002971842737
23.5315416286795
24.1362225515372
13.9216561043297
10.3680230615353
15.3772522064521
13.921656104329
20.1513887030086
13.9216561043305
9.3699066343336
18.2763878265492
15.2599252217823
18.0720230477607
5.9408507805594
12.8897294317038
13.9150997027399
15.4055540466491
19.8810576839147
3.65847099282298
23.9016182348882
17.9712111005942
19.7930396241674
5.17783473889419
19.7930396241684
20.7063408431166
4.11941051384591
14.5593453433993
5.12806090063294
20.852649730174
4.37553322968198
19.7939506309171
5.74191641780066
15.378249745379
6.12444696225624
3.84894398161792
2.68250066964889
28.0716932952901
22.105408245051
24.7518737833755
3.85018847202524
2.68182108696451
0.0013027575933062
24.7510300578898
12.6210425586307
7.05369384398282
9.71273459057765
15.5875699047733
9.7121842845744
16.7660650404229
10.8955256365277
13.5728421757426
11.3223656346186
13.5721014767278
4.31168801253745
4.41475956907507
10.3246890324892
8.25004230534927
31.7768656015856
8.25130817125934
16.1899134179079
20.4690504244344
12.1380999059374
6.29903885776347
8.98153951121785
15.9359886297231
8.98085986903865
1.2776106062933
4.63208124554432
15.9203719279013
3.12350537799132
8.20092718149612
5.53710401664375
30.2886578147881
5.53793607124157
15.1333640988538
19.0946383732281
5.03389517838013
14.4830651038274
13.9837946319545
11.5848763411869
13.28450060497
20.1218324540377
13.2848305919546
8.45377444245047
11.1245244268243
15.4753047648441
9.53878737514688
17.1025309382738
7.73201296696707
11.2335535969577
8.69503891963175
32.530070417828
8.69526405211247
18.2485145785535
21.7716357357826
9.26033881886157
17.3639576876633
4.75383936247002
21.4910349975897
1.767656129573
7.59059451522334
5.07046192926334
29.661165161109
5.0715439266311
14.2921721146173
18.3829169982463
3.90188671919689
13.7509229398267
1.58525441338204
15.6854053351069
6.33909330688819
11.4446905428107
5.45986459121424
6.01916266419022
11.1700351723406
1.8118106707065
5.74242705145758
5.43631366768587
13.6584357023358
8.19167239159321
12.6697656348142
6.34489349395984
6.51310267624467
2.49800421806004
5.52466771450877
7.17168295794026
17.1069370691824
7.57659001314219
11.9606674332265
6.56894767720161
17.1247488278948
10.8293520887231
8.13713820593506
19.4059943088778
13.5381929415803
19.2777554119416
10.0309488633885
14.402455533895
25.2191472003661
0.858358018119271
11.0077159672582
5.11635259383297
10.8587715786889
6.2488914273749
6.3301933318188
16.9558235218833
8.42687133322235
12.1747400072149
23.5582531396758
17.5390977116562
23.0748828194877
11.4523113229069
17.7083444865178
28.3492430241896
5.73347301357915
12.7501987827126
9.9885735781751
7.85944425979353
7.44084803028974
9.24691281159407
14.7643975791622
9.83214996995484
15.4128625239735
15.8562847567761
9.16206018808666
21.171933884571
0.962585392995592
11.7976678341991
5.91670493283004
11.6591251259288
6.27668572568875
7.07841690380154
17.7436162791526
7.62800907576152
0.800353738153161
12.025638720719
9.64875478158375
7.58937221000377
15.3378496454494
10.1626568989713
14.1909226113752
2.19001827488605
8.83075893278723
18.0401731736417
11.0796447580299
8.4154412096298
11.3958640212454
16.9216130588943
8.39466827795279
7.52105222201184
7.44847813742244
4.40092768085521
6.08293193282676
6.91588919416492
1.90292346279523
10.2918392421041
15.29885814078
7.68179862100871
18.0621445621297
11.683568542303
8.36371362977167
8.18730940172552
11.9748841290907
8.1772064953469
11.4251254873102
7.70967891058668
4.90003015981413
6.92781591711469
4.98016659576991
14.6940057683164
13.157372846622
11.4746242391871
4.97333189739164
7.00470205734068
7.52790330011386
3.06967988265788
8.40583200207187
16.9587976075638
6.24919867881692
17.6637689761117
10.9454436089304
18.3387792631424
12.2839077732453
6.96857640696411
16.8177805674228
7.28405590841423
11.9247822284979
10.5425022230111
10.4670623981731
22.6429500762031
1.88303788793032
13.8521105429883
8.96543268664781
9.50692672970311
4.71846607823947
6.84783871076558
18.8132300421746
5.9938365049275
11.6592197613964
23.6121352061224
16.2357300573046
19.1013206321661
11.0879767209122
16.610196801863
28.5007969512062
9.15481609218193
9.77618348058544
13.0363728460484
9.15736761356489
6.38175917176506
7.24703488117056
17.7193459313793
9.86320324280278
14.8994832995394
13.6658041656253
14.367097175395
22.5465705368455
0
11.9748841290906
8.17720649534731
7.70967891058668
4.98016659576954
4.97333189739157
16.9587976075636
6.96857640696458
1.88303788793052
11.6592197613965
13.0363728460486
0.00431966824937956
11.9740665315598
8.18075897592358
7.70994896517425
4.97661411207163
4.97263146654597
16.9568855522077
6.97257387666925
1.88421560001655
11.6603985974863
13.038667549192
0.00431966833375287
5.91354016625382
17.8738735549955
11.5281459969037
13.4313062789712
6.37713966672988
10.8696573128154
22.7985652738445
5.70776204380514
4.03050366888155
5.74567981894165
17.5487352246913
5.91354016625394
5.91471892152579
8.12398474301936
9.29430640821523
11.4525566350748
5.63485749754531
6.982703500259
4.76271124724143
4.46618689093582
12.394987814277
12.0987059682627
9.59398517758536
4.55986373255286
4.65146839460392
7.5386995652066
2.77598831796519
9.0072436140135
13.7073942228186
5.67168839959474
14.6311710102984
11.1727896163047
18.0476200764716
9.67381342262276
15.89057914215
18.409323888142
7.1208647816652
11.8835760289066
17.6503268959182
14.6595643468717
20.7715169395854
3.01490899703242
10.9581263956164
8.97262661489799
6.79041576880826
3.12607935336471
6.84783871076558
16.414340362865
14.7028405856861
4.46577049709199
12.3964725817409
12.0930033807154
9.59077822307895
0.00800648396310322
9.00630215510637
18.0488561860957
17.6431824802155
3.12038053359119
12.5396229113197
20.6585165300375
16.2376278756809
16.0784200163611
8.63467830616021
16.610196801863
26.1815016307731
18.8086220483987
9.77618348058544
8.630382490577
15.2378465714456
10.139890125686
10.6729332359005
10.1057072223002
19.5509187443286
10.7688509013712
8.1954099742403
14.672546505325
16.8853089972152
19.5486687232807
26.0289905720001
8.45548306399507
4.19460526291011
7.90539505895454
4.40502663879462
12.8913960963061
3.8966837168486
6.86993884092214
14.5401186912176
10.5601621168476
12.8902222227972
20.2095063812785
6.99955001860012
1.49755526991236
9.53638854733902
10.1037213992399
6.89404508974611
2.96863162102334
6.04803768005974
15.1547644590558
16.3695430721317
2.20791888200438
2.9682188430466
11.1840503870481
16.6753530090788
9.93989972811912
11.3927826415315
19.1245624922051
12.6078314500396
13.4619012992994
8.76434438684612
14.6556488294999
24.3127489489123
14.4539898402464
8.3778742476608
8.757282136811
4.40605140157512
22.9352081579663
17.8274840447038
10.3736733343923
4.22835925446489
8.13549997801928
11.462952868835
7.99535182751545
12.2237083204053
6.35579511186574
11.0340609287324
14.9489892813505
11.5325539674827
5.17678047687728
6.01353645811322
9.53103242804403
10.1090518405315
5.49925191002573
5.60273248243217
9.43086167926926
5.67168839959474
14.6398273626057
17.1461555992018
20.4426909003099
15.14930768925
15.8212077757078
17.5555053416275
9.20447616894471
15.3837722854097
20.4927620179216
19.2138193972547
17.9178030474394
7.00138855466212
10.9581263956164
8.97982634370688
3.4958776151986
4.03268353049479
2.2096089156436
16.414340362865
18.1842934422346
9.82379210120273
12.7020386237719
13.9691004319354
8.41496221404383
5.41257534985901
4.12758526238569
18.3642498976458
23.1562125038461
5.06156340374152
14.9603328577265
19.1249733928218
12.6026612173514
7.27859735148874
5.10879473451294
10.3802249391184
24.3121319668431
20.3992371175614
8.3798856464189
10.4254954416051
10.9927363418997
10.139890125686
10.6765731077435
15.8699399491118
20.5866521887865
16.6699344860038
8.1954099742403
10.2036191782141
16.8853089972152
20.7030576722255
22.9313671306128
7.0038074209069
6.18023895816854
8.98104022992052
12.9260238600995
17.2364259065051
12.8668577843314
6.10031694976931
12.0934270148048
13.353489070876
16.8081629609538
20.1849305173344
4.10495732833363
0
4.22835925446368
8.13549997802112
7.99535182751673
11.034060928733
6.01353645811328
9.43086167926852
15.8212077757095
7.0013885546627
9.82379210120236
14.9603328577275
10.9927363419004
7.00380742090742
15.4518079210902
19.3384983394494
15.0925980756098
8.95540400480351
4.4177595113189
9.88301666356942
24.8565033917845
23.5541212601468
8.45041983139188
8.38853622845422
3.89847573331517
24.7624757915702
21.5558005594928
15.4518079210908
21.4910553782745
47.3369692574288
68.5474412168419
61.8768261491923
83.0521655428836
14.5398568917635
37.8791352183347
59.1162095669018
9.45783403909417
23.9976909308576
38.2244777751843
59.7105071593371
10.9841252117151
24.610309888347
5.60252850259357
44.9892057688696
66.205897263109
2.34776348855927
16.8876203803228
7.11007055053486
9.04729794623723
37.8791352183335
59.1162095669006
9.45783403909529
23.9976909308588
0
5.60252850259357
7.11007055053604
0.0107962651547321
21.5016688991511
47.3261729923424
61.8660298841058
37.8683389532482
38.2138167768856
44.9784095037831
37.868338953247
43.0919285115951
63.4168770095862
9.1760300783502
20.8240428116334
9.07971906047206
14.194434163325
8.19597717544061
9.07971906047263
43.0813483461721
46.9407508086586
68.1522577644046
0.396218448770575
14.9360753405338
9.06161559032393
10.6457805243468
1.95154503978927
9.06161559032506
46.9299545435721
8.97540018170688
39.7108928823695
61.1795072804158
12.0787084825625
24.4737939715828
8.73973904832255
3.242783294789
10.5865654474238
8.73973904832271
39.7004021758815
16.8833392657765
11.8076394184129
61.8419621902526
83.3244908836943
16.1680832344783
7.78106057703924
24.8516229026578
23.6182401673089
18.2548975928836
24.8516229026589
61.8312937779034
24.5649211559338
16.5154967811577
22.4341408002931
5.52273248291513
16.025245118938
52.6184059518244
67.149847041914
43.1679923477307
43.6913671572886
50.2722879225744
43.1679923477296
5.53301839359467
47.9740305270536
52.22245778333
45.221282281106
67.3015693453842
42.4389180830524
61.6564192982439
15.1742402955244
25.1002955582151
13.8867058424357
19.4152255125777
14.3035967199882
13.886705842436
42.4288010776006
6.10764463397118
15.0055902518882
22.3668871799383
29.8519066443007
46.8830774798124
8.9738423829292
27.1957142102306
41.768806977797
56.1316443487415
32.4906988602831
34.091456116336
39.4588357166104
32.4906988602819
8.96665033886672
36.2217329517172
41.3787199576011
36.2101380460944
57.2502623061041
12.2997527424162
34.7047595060606
10.8872789693493
49.4056893228243
54.5938736067738
55.1347338892468
61.30895961304
7.99863579210117
41.2688950926954
46.6615636971296
8.13679423012884
14.8169849013253
17.1215201506437
7.76068583107672
52.9289604165042
60.2466317462379
45.4317177529638
40.9732331449435
46.3743075199752
8.43245617788081
15.0890765911943
0.295661947751434
45.1624084379837
9.16579550481996
16.8720221455299
40.2398938180043
46.0480222730105
32.1030995878754
20.0352149167323
31.8074376401235
41.083663473923
45.6759100341333
9.05541363768615
16.6496130361516
3.32645889765348
43.8735477955507
3.31333227001697
31.9617997339831
2.72679926656691
10.0604576806646
52.1324885893912
57.8414634014796
43.9956943592623
17.0997392542735
43.7000324115104
11.8925947713868
43.8004352638936
55.1351174892889
59.0171403870214
8.00255316781797
11.5933156512937
14.8190661596191
56.2538986695639
15.0911185815894
46.0485530781711
14.1309612614839
57.8418095696809
37.5720463971547
45.8598451910816
18.4385719485668
20.0902773115656
13.6423403648035
47.177187878124
13.52685041445
29.1572601992618
16.6368329045458
40.131588577503
26.4310784090034
64.6554114186155
69.5493996890666
15.2497220957912
11.3066285844314
23.3865163259201
67.2687156835925
23.682178273672
55.4896159137956
23.8993374607139
67.3822106851824
11.3093820295241
31.2910791499637
7.76768382247598
15.7662127912881
41.6380055003484
47.4326335248938
33.5012112702195
19.3484001552767
33.2055493224676
1.3981116823437
33.3518652532413
10.4944830890428
47.4331392378953
30.4159363991594
56.8877275961396
40.137580191895
42.7060321913487
15.1150601069543
23.1136957079247
11.1591937200169
39.5896115730076
11.100170294229
31.4712847032246
7.86948522985118
42.7505863836801
16.680154097173
23.59563178026
27.8475092474569
32.7779396794071
19.1958200333253
21.2112825935936
33.6130739150851
40.7279797541486
25.91599984733
19.5836789543165
25.640972686686
12.0045673783288
24.599504125166
21.6187808502238
37.80976713179
28.6101048751562
48.3906353307042
12.9448314529976
21.6698554667775
1.88580120782816
9.00389715346705
50.2884670362387
56.2111207088242
42.1584024340212
15.3931040989802
41.8630233248968
10.1660362359988
41.8249351272749
2.50755303050224
55.8029479915597
38.9902757445519
65.5289677843833
8.79030522775954
40.5050443453367
19.2244654772249
2.73302556467974
55.739957957148
58.4729835218276
61.1064774570451
63.8395030217247
5.3665194998971
11.7763168781273
12.214685246517
55.9882879535392
61.1992598593611
40.1765240808819
42.9095496455616
15.563433876266
20.9299533761631
41.024651486164
12.5249984624457
15.2580240271253
43.2149594947022
48.5814789945994
16.7000941341037
27.6515256184362
40.4305832525101
43.1636088171897
15.3093747046379
20.675894204535
41.2662104603122
0.254059171628192
27.9055847900644
9.08592862991906
11.3209041391995
48.9906007735459
54.3122925946675
8.70521174112973
33.6163539687314
7.99927113379833
33.8661734351674
61.3041268734048
64.0282035657687
6.85360390507509
4.12002335648445
60.4335634721692
21.4275738487161
48.8277582931725
21.1785283151642
54.0213906061546
7.7491240662432
9.56395996758451
51.6177485958005
56.9336457679056
6.57088027989943
36.260647685865
10.3135445600021
36.5102079587753
2.65040403119652
56.5987864170951
39.9144263935665
42.5256222630133
20.4207372432549
25.0479675835372
37.1922364159426
11.3273011018967
28.1936290476736
11.3657892368923
31.6540147695379
23.5350657960801
34.0762534966564
16.4699534142364
19.0881796393674
40.2899760592558
45.6121022595742
16.4069389817439
24.943311041699
5.93386238232809
25.1919161386145
8.70074271628354
45.3690002986023
11.3312095327033
23.4448228911005
0.00476164205325672
2.73778720665206
55.7351963151755
61.1017158150726
11.7760846083772
40.1717624389095
12.5202368204733
40.4258216105376
9.08226999056214
61.2993812180873
7.74642908032228
39.9098887153512
16.4654232970405
57.5471336613921
3.46003450323496
60.8560010013354
27.5044330482569
30.0507517202734
30.8054746340626
28.2104089014503
29.6949234214072
31.3905266377443
2.90624869816002
19.458990206799
64.7917067729943
17.7565384468643
37.3150503235197
36.3789950203265
19.0332437327829
62.8054696302072
17.6748174045353
35.5313234491387
34.5224836497677
2.02893463928765
29.4820805710761
29.4748508459527
32.4917104565941
6.32789613283283
3.42278470841753
35.639727997416
33.7099315949493
18.4592359706241
47.3261729923387
65.7854089629628
61.8660298841022
80.3252658547263
14.5398568917635
36.8578061120468
55.317042082671
10.4683668802918
25.0082237720553
36.5621441642949
55.0213801349191
10.7640288280437
25.3038857198072
0.295661947751434
4.41108898064771
14.0481469899765
51.7372619729863
66.2771188647499
41.2688950926945
40.9732331449426
41.4402616103319
59.4891125170882
11.3715545217939
23.0881372036693
9.90686162055693
10.0210208268233
45.7312855804089
10.3134841316073
[truncated: 998,000+ more rows]
