# Supplementary material for: Origin and arrangement of actin filaments for gliding motility in apicomplexan parasites revealed by cryo-electron tomography
Source: Nat Commun. 2023 Aug 9;14:4800. doi: 10.1038/s41467-023-40520-6 (PMC10412601; doi:10.1038/s41467-023-40520-6)
Supplement: Supplementary file 9 — Source Data [file 41467_2023_40520_MOESM9_ESM.zip › SourceData/Fig5e_SuppFig6a_Control_InterfilamentAngles.csv]

15.3340813563726
3.72508309209914
17.1050454480923
14.4233906584806
20.2272704720816
19.7944589060968
31.8576159476069
8.43183639161385
5.49920516312405
8.92418568012575
24.1096671674621
15.0888466461009
11.4760364888884
7.74432273179583
25.1643872933739
7.44847813742117
2.61719520630566
4.73641552041339
19.0315948414811
17.7370106069812
10.1442652095513
16.0601746674345
13.0289152594876
9.95153323688942
4.83667952883596
27.0674568332111
4.59707900180129
4.62203801347396
14.6675464863794
38.6775047310475
35.6857532507997
21.6572486819255
49.7072483433777
30.2971479447267
25.3535017905923
40.4081987463631
25.7408079732615
5.86023356097401
6.19022376025292
20.3858350389952
14.3691733381563
11.5371654226181
16.090700459866
3.46876187135241
15.7047049457014
41.1843678863611
12.1180960301795
9.08378108994805
17.0590960242505
15.034965917107
10.6474435093373
10.1315241691677
11.2615731271021
12.4224984103175
35.0791842219475
9.16013334026259
11.7522621169572
8.70028463672772
5.89685046722102
26.2025988031957
3.32042572534354
5.15905072688414
13.4065910670469
1.27665381174741
27.0047380083094
14.5222272635899
11.7802723751922
10.5298940917956
10.5846210963153
24.1433137905254
9.71802208307158
15.5770114060103
18.7892430034014
8.0191738220352
19.3325174585206
44.1427447939938
4.69881852570523
9.75955311700376
18.2527181195691
7.15632410286416
8.59686118050863
22.985154346126
13.7983432653341
14.0744621361187
18.9309034254891
4.5520476924389
18.3808950277216
43.9620497751708
2.84888846820271
11.6968221724773
17.1705726245667
4.40156023671518
27.7524665338183
25.6750054777613
32.9122362566918
12.5537538420169
27.8373410107126
25.1846512842271
25.8609099367267
28.8553107276369
45.5844142801521
22.5086331236116
17.2164169880653
28.5087755277032
19.0180134077117
23.3643005400057
15.0888466461009
11.4760364888884
7.74432273179583
25.1643872933739
7.44847813742117
8.53773646251594e-07
16.0601746674345
4.62203801347396
25.3535017905923
16.090700459866
10.1315241691677
5.15905072688414
18.7892430034014
18.9309034254891
25.1846512842271
66.126117527864
62.8959241082795
49.3374363015504
73.5250499950841
57.6942811362501
51.8124540444752
67.6256738631212
53.0972023520876
27.7976563210838
67.8981762581433
60.4486828452504
54.3738554109068
70.1141815976658
70.741785852318
65.5742222080711
51.8124540444752
7.07289647684139
9.88050689605591
24.0913584166433
16.7356319953066
15.2526309763092
21.1136036015367
5.1440914002322
19.8003918146758
45.5399435226721
5.85176478174737
15.0118981091445
18.53520611728
7.93676060020303
3.70507604325291
26.9542927824525
21.1136036015367
72.7629828777468
11.0601631110148
11.3137874009819
24.9746011785432
9.30290626317515
16.3733966471113
19.6506497766432
8.50159959061949
20.1690634004248
45.0041515672355
5.30345822555948
10.5744184629525
19.0813701056508
0.861406773242194
4.55254605711982
19.1178480136945
19.6506497766432
70.9567319934094
7.89062427103783
10.3811410078977
6.72099742889156
12.716317392067
19.1559892555315
6.38090123778879
6.51736678016652
10.5436751929272
7.98675981822053
31.8708685707588
9.84298017048609
4.49316168315293
7.29191907377049
12.271876223235
12.6873018392808
21.510435067934
6.51736678016652
58.139510572935
15.2820506832836
13.1332829964767
10.3811410078976
6.72099742889146
12.7163173920671
19.1559892555314
6.38090123778885
6.51736678016664
10.5436751929271
7.98675981822062
31.870868570759
9.84298017048594
4.49316168315285
7.29191907377059
12.2718762232348
12.6873018392807
21.510435067934
6.51736678016664
58.1395105729351
15.2820506832835
13.1332829964766
8.53773646251594e-07
41.3300673086352
38.3724012935413
24.2738503414005
52.3850064324068
32.9673595763919
28.0788354986734
43.0897169007168
28.4230083082192
2.72533370808107
43.898260577087
37.7918398498069
29.6833935591709
46.8680785020749
46.671552442864
48.0248472203664
28.0788354986734
25.3491209132874
48.2166052230411
47.7294852753166
34.5962022788399
34.59620227884
11.7354948524482
8.01041176034904
10.9134211718922
21.0904623048601
6.01916989694629
4.38473684245632
12.2428040734861
6.3698657436409
29.7382386330486
11.8559732272521
6.15063223919702
5.9291780565906
14.4045061609451
14.704859494413
22.5796093663372
4.38473684245632
56.0659321760001
17.1377334520983
15.2659129341869
2.13262993771023
2.1326299377104
32.4635723411297
13.4711142901349
10.0076462312762
15.0469895661469
17.6205467249446
9.98499678149899
7.67422567603995
13.1067627452514
10.6948724245908
32.2764657668206
11.520574759855
2.88172026784397
10.3017998162042
12.5989034577107
14.2081326977343
18.2069757186394
7.67422567603995
57.5707010387072
17.3210805698979
13.4243505093805
3.69525715991895
3.69525715991895
34.9833194080636
4.37264345743311
37.6869353700062
39.8198825904197
54.2095006246628
26.781751011446
45.3043377015682
49.3847368424548
35.3929808659111
49.5474915891663
74.7382386330471
33.8440031912699
39.9054380192685
48.3645726513032
30.5954938390533
31.2298755982773
37.0468726235711
49.3847368424548
79.9038974537915
30.674485496314
29.7340870658116
42.8673700622883
42.8673700622882
77.4635723411282
44.9999999999985
42.7793216308687
16.71823310908
26.3277697091882
20.8394174190013
30.7324193198643
23.2380225995736
4.78330352146753
15.7781139315548
2.03822169330612
19.0975331919839
21.7366018759482
18.0206266221375
5.96252071302035
14.8945120606189
17.3397043055347
4.41108898064862
21.7565426369134
5.05992009795743
20.9544805420829
22.3129984305953
6.18905967396436
7.17802821986545
37.614664377321
35.3433307912461
56.1403679178552
58.4787907325915
37.0428361516035
41.3054821993545
36.5000822884253
45.3243610628244
38.2713786451333
19.1040305905618
15.2806036902282
36.8914901760244
32.4804011953758
36.6383988937197
73.1356799705786
11.7570005991823
11.4469410827645
14.8658396637668
19.0705848491942
9.48646547980532
8.66303710357967
15.1404950176533
43.6365048952281
33.969868478907
10.6716503789438
6.51334952864311
23.5086482593478
26.8558595052187
6.36280126342885
10.2413337629286
11.5179506101237
33.4867390912743
42.13640730158
10.1876935423892
8.76643381968266
8.27781808471837
20.6487609669078
24.4205523923332
7.0717835971375
9.44147563429718
13.188366702424
37.270180515189
39.6210511285185
6.40893491528279
4.06265200259982
45.3162671892948
38.2627490258263
19.0957111490542
15.2720103751211
36.8828525945104
32.4717636138618
36.6299016363994
73.1271674769583
0.00863758144609547
33.9615496565708
42.1278120411749
39.6125596196373
11.7476278685114
13.7358665707577
14.5872561940491
19.0666836811562
11.7783314233864
10.7451702044042
17.3882910480131
45.3545733005837
33.586447742926
2.29186843339412
12.0799029189897
8.11240851337629
33.5783146661445
57.1925606902232
50.7897579084461
31.3448660631396
27.7721556521698
49.4190249918484
45.0079360111999
49.00652666843
85.4904687312796
12.527534815824
46.1431343321205
54.6138564093569
51.9786791117436
12.5361723973381
45.5543020563265
45.2114902788656
36.2594211606449
18.985997433669
14.4815224977741
35.0948807205602
30.7315521662013
34.0154877035838
70.3874769153968
5.00569900418669
33.5447247691891
40.7707237890002
38.6956181107306
5.00216343589684
33.5205963862769
15.2672376120713
41.7061302140641
29.3962755446872
18.2540695262274
13.7299051294839
28.7234020062153
24.7565412433823
26.078697182869
61.4921864131072
15.2630086526227
30.1111700457092
34.9567102394688
33.8742923526256
15.2572497826408
30.8432338985394
25.3539492610493
10.5984032786883
19.1300290853379
5.49714249441951
15.7288343639483
17.8045598506298
4.42115352366364
1.56253892297629
5.74867785293874
40.6895294793202
32.7787584845594
10.1911217136148
10.6774868282692
10.4276265025675
32.770131549954
12.2964342559833
45.2946280406349
30.7904461154405
24.3129471320828
41.0766329844057
30.9479235918928
15.569943228336
10.7896877956758
29.9034645786948
25.6093567764069
28.4634542330463
64.7495413819019
9.70173113304844
29.3203892111215
35.7832637340743
34.0170152058724
9.69502741667513
29.6002684891652
20.9560635527865
5.68963460516774
5.88184650896012
25.5332744360142
35.7495956336232
29.6496489360991
9.59586583067361
6.47263586556136
28.0902524116911
23.7185350384419
28.7729463701067
64.9340256305994
9.57476573858376
24.440477203941
32.9510215206092
30.2255146875912
9.56667156057835
24.0127791842261
21.7543572368637
10.4963555753843
14.6999569408238
24.2469559845064
9.53205456596632
48.5123215169134
38.1235258686659
22.7033485705956
17.9862221020066
37.1824900563032
32.9455706271075
35.2881535176511
71.1164492373592
9.20791253085056
36.7602570196132
43.158003056839
41.4711896108844
9.20726491478622
36.9763643889817
16.0554645340086
4.80912931728345
9.69573152106354
32.7807884729592
7.46409483270969
14.9872156218487
54.785366702357
47.2550798214698
28.5697508579472
24.6224130640928
45.9892579028184
41.5897667011562
45.1832975946021
81.577526483662
9.47018055172076
43.4348358747323
51.4284860131038
49.0289110805304
9.47840840194534
43.0522002763209
4.5255729293361
11.1900498731684
20.9499316690649
41.7626427715211
16.8466037995479
19.0396242652652
11.5464936526695
8.35679430073839
11.1427794319268
12.7425332802155
12.0925644842058
20.4347732280199
17.1068491120816
10.6744723582273
15.5937834558253
5.48665542980586
12.3886301315645
18.4079607045639
13.6168223917034
11.5158188244517
27.9138387906412
17.0024707819007
10.6208435370638
2.37678581863355
14.6475874529409
22.7134066089816
17.840021450787
13.7438037923009
12.0925644842064
20.4347732280205
17.1068491120823
0
12.3886301315651
27.9138387906418
22.7134066089821
7.12086478166761
5.86907834080704
6.88603350400029
17.6461900187542
10.1043890858166
11.2870959228962
7.8976844587259
17.6461900187548
12.0925644842058
20.4347732280199
17.1068491120816
8.53773646251594e-07
12.3886301315645
27.9138387906412
22.7134066089816
0
17.6461900187542
6.57997499704083
13.8701928184913
16.8766136738364
9.11165707582383
14.6345333894119
24.9879357016047
15.7789830726462
9.11165707582411
13.7008397787084
9.11165707582383
12.52563342774
19.4250089746316
22.4526417521763
9.9884669186114
19.4544937687076
30.9335941323038
21.1190171895421
9.98846691861129
19.6464982094076
9.9884669186114
5.94565843069919
7.12086478166659
5.86907834080692
6.88603350400066
17.6461900187533
10.1043890858164
11.2870959228973
7.89768445872599
17.6461900187539
0
17.6461900187533
13.7008397787074
19.6464982094065
6.00826664757445
13.3533324469017
16.3536482349291
9.2253687641083
14.2147753570087
24.4162273521383
15.2882907585378
9.22536876410862
13.1291314292421
9.2253687641083
0.571708349467233
6.51736678016552
13.129131429241
10.9812931484334
4.6658752038862
10.5328112226109
22.3949547475278
14.7720887418506
8.9509513416458
5.16471620487892
22.3949547475284
4.96779871367778
22.3949547475278
17.2982515524773
23.130244098996
4.96779871367859
16.7415157197219
33.2351374535121
32.0528302174953
22.1546911918936
37.0990274304518
25.0578306995697
19.7908915731469
32.8740047400561
37.0990274304523
27.401582775858
37.0990274304518
38.9709330460726
44.3278834403922
27.4015827758589
38.4633093496609
27.720337746793
12.5256334277424
19.425008974634
22.4526417521787
9.98846691861243
19.4544937687097
30.9335941323063
21.1190171895444
9.98846691861236
19.6464982094101
9.98846691861243
5.94565843070158
0
19.646498209409
6.51736678016792
23.1302440989985
44.3278834403945
15.7781139315548
48.2145161647306
53.1085098239738
41.4920716573622
30.9336953390946
83.7458845912687
14.457056708701
8.11390948179958
44.9946003421742
38.9649919806658
23.4105213566075
12.1042371962013
65.2127470201751
19.0673604187547
20.2181466780009
23.9027067827336
8.87085184090329
60.3833995689756
23.399923283436
16.1185630349264
7.24789318514096
11.7570005991823
9.48646547980532
57.4428120770453
29.7629107940421
14.7761144514447
11.8909349241492
14.2983054041082
10.6716503789438
6.36280126342885
48.1170266679834
36.6751562209588
4.84801704980044
17.6119819227968
15.2336479920168
10.1876935423892
8.76643381968266
7.0717835971375
51.1764164788871
34.7168195466832
8.89901057512195
15.8138870899598
15.215588204533
6.40893491528279
4.06265200259982
11.7476278685114
11.7783314233864
58.6079897385756
29.8899010861286
16.7917177903554
12.9189996904211
16.1763352658565
2.29186843339412
12.0799029189897
8.11240851337629
31.9621484407453
19.2970548521845
71.6510424836531
12.1719567681497
27.1345552329615
8.56552908254537
11.2676429254809
20.4415047174864
25.3931546394714
24.1297551925306
21.3298645789389
48.7833463427122
37.7078884551951
89.9893218033154
7.30733556086317
45.6179315338889
26.1009369258397
29.6943062305906
37.0430137197339
43.6323644424957
41.8624112237706
37.1965636242206
18.4894735709982
19.1300290853379
4.42115352366364
57.2666964598033
26.611448302232
12.3536386918693
8.10596855785289
4.78829621067141
10.1911217136148
10.6774868282692
10.4276265025675
12.2964342559833
14.8821593390448
33.3178377231001
41.2135080834147
32.4804011953763
85.58891101935
5.00784540480957
40.5943106771758
20.376163999175
25.8537987022405
29.7424183662832
37.7489822090891
35.2922885405553
29.4660583515728
15.1523049889666
9.54745819021761
28.3738569024721
41.2135080834152
32.4804011953768
85.5889110193506
5.00784540480971
40.5943106771764
20.3761639991755
25.853798702241
29.7424183662837
37.7489822090897
35.2922885405558
29.4660583515733
15.1523049889671
9.54745819021734
28.3738569024726
0
43.8165706266748
30.5989058884005
81.2510638699276
8.85220810098324
38.0204748011339
20.4117702077205
21.9212294795242
32.2548843130136
36.874189776021
35.9057220645508
33.0168879914767
11.8547728886581
9.94317690772359
26.2057890943727
13.85029628227
13.8502962822701
22.1016625292755
29.7365793656067
10.3685561444865
27.9001881827966
8.94372286838128
1.83639118281025
12.0934409311115
10.9991489770064
17.6431384344951
15.806747251685
15.0858707068536
15.5809251137859
17.9991043568233
16.3419732403005
7.38756048260822
14.4847205241194
34.8501924768357
43.6368244714795
41.8143213281421
26.1927703038885
29.4607577708841
7.75136919566536
22.3361737402016
27.4152852410704
25.6501057615025
11.3600930046668
9.98145540563311
20.5887881942975
51.4526219223258
72.3415173756434
81.0996980282902
79.2679069610616
63.5043327959092
65.425102577738
37.544202904275
55.5286830861354
28.9277141850738
9.72413347114986
0.808865180532291
1.02752600227748
16.8342732539622
17.2648618425638
42.8339584508686
26.6366857793398
80.2928527808418
3.18398168709936
19.0648434124002
26.5525976785074
24.7162064956974
8.90945924401233
12.4024684680217
17.518483489256
7.07238139094432
54.6244593266403
25.7437324979745
1.54717289360748
23.5907316975729
31.2837522592139
29.4473610764038
13.6406138247188
16.4531405931938
13.0357673578338
8.50042842954339
49.9117416172597
30.474887078681
4.7311545807065
34.3391743268956
12.353812328524
8.0955405915101
9.12929245633054
22.6727407533822
24.9509804252223
47.1659319784778
33.5579877473895
84.5889514425307
8.51785668473432
31.2386836846475
35.8504673789076
7.94375812199578
14.6371408038801
21.7928212436109
19.9564300608009
4.1496828091158
9.00868785011706
22.1304799021992
8.51999258064274
59.3677477520033
20.983956063078
4.7597764348965
9.49093101560294
26.6364463988071
24.7711916775832
6.97018448162254
4.96538768802339
3.12899650521345
12.6777507464716
13.6215453108995
38.7114382384028
22.6666504574573
76.1468837175671
4.15652250749036
21.587209990484
26.3183645711904
11.3640244033864
16.8274335555875
53.1408965852858
74.5279529786064
82.8774759508925
81.0410847680824
65.2343375163974
66.5825137477971
39.6916698049352
56.6115682758038
4.38252874122513
82.0686107703596
56.324878272385
51.5937236916786
86.8563164030101
61.0846547072815
77.912088262869
6.35407056842616
26.6357838112489
32.7977617935823
30.995287578826
15.7738709238214
15.8064323305738
15.3123588293598
5.88431578713751
49.6497102342525
32.0034107322271
8.18431583357973
5.89399864820016
38.4315401000625
12.0183827274653
27.9331988847029
50.7809800700537
42.6972710375073
20.5982854879906
15.8207859862935
17.2280161016414
31.1884851521599
33.4055053392816
55.0584631000213
42.1211937010228
87.8189990383469
16.4304740468353
39.6382131128996
44.1889654753323
8.56320609122567
35.0994079849196
19.7839607875604
85.3132153316344
46.9599762613838
47.4810633303106
67.9439445906246
76.9489843600147
75.125801679727
59.4461508661233
61.8064713455173
33.3122302376091
52.0279072877018
4.98016027301893
76.1459112835743
50.6271236572088
45.9537247451514
80.1152731117871
55.3361635572843
72.0198498807868
8.97642495170362
46.1476736606079
87.5620504788704
43.3367719119953
21.2755405322053
15.7905516509309
17.2968193205925
31.692893472537
33.586136218424
55.9092741089981
42.4918344398291
86.859047986301
16.4459731239994
40.2491796602737
44.841069745446
9.02401887883655
35.6594299623635
19.9873256936202
84.4235802616892
47.4425107486905
1.44549313650242
88.5574048444781
48.1806603490926
27.5046072747988
18.4440809834859
20.280472166296
36.087219417981
35.6009537650876
61.9774122417881
45.4342985934241
80.50146544759
19.2529461640188
44.9966786619933
49.7278332426998
16.0887383795049
40.2369022270968
23.4094686715093
78.6784430656216
51.0204738014347
12.3697194430344
84.7335130706809
10.9303519535033
7.12086478166582
15.3888573024783
22.6157145839409
20.7793234011308
4.97257614944583
9.51299717568295
21.3286779632322
8.09103352031967
58.5475817730516
21.806849403408
3.93688309456657
8.66803767527302
27.428588656507
0.822893340330229
17.6503268959175
60.2617613669516
11.3058241877712
35.8805974964429
54.5216036303763
36.4502764653681
41.0597955674268
42.4068647065833
20.5233237172111
18.0068405872794
19.1113739645289
31.4742859095903
34.6568230726657
53.9346829718978
42.7133685860365
89.4940646108431
18.4795052800831
39.4721089622499
43.8432574060461
9.98208156644141
35.1518963616802
21.21998561674
86.7354099751822
47.1586619497481
4.41381456837775
85.7667373060311
5.79716738993084
16.6800556396826
35.8919938293486
41.2401932200438
19.1464699297099
14.4125009771712
15.7871169557058
29.7074573217862
31.9334456256755
53.6765405702761
40.6338616482983
89.1385323656651
15.0060811918335
38.1745323624314
42.7350753635053
7.07587390129044
33.6260162130798
18.3123969697992
86.6733853644914
45.4778139390837
1.48733289440478
86.2658857351715
2.31346897483563
12.6909879020047
34.408844736453
4.78431029081457
14.9632180803615
9.55657371929294
19.6893057856064
18.0758171015547
8.88000764230538
16.2190384870973
25.917733546163
18.2581199049853
63.1560596757116
18.9738093287797
12.5527732015145
16.2292151921495
21.4633934115035
9.7941522056974
15.4376115456433
65.5494664313276
20.7370879849571
29.1473639463802
58.6537765380545
30.0289763434361
37.0203599354607
10.1670872008302
28.1339746137533
27.7777170212988
8.53773646251594e-07
22.1016625292749
29.7365793656061
27.900188182796
12.093440931111
15.0858707068532
14.48472052412
7.75136919566517
51.4526219223264
28.9277141850731
3.18398168709879
1.54717289360842
34.339174326895
7.94375812199514
24.7711916775826
53.1408965852864
6.35407056842651
42.6972710375067
47.4810633303112
43.3367719119947
48.180660349092
7.1208647816652
42.4068647065828
41.2401932200432
14.963218080361
3.90174236101658
18.3868399896017
25.83483700459
23.9984458217799
8.19169857009487
11.8312394486799
18.2092827898733
7.10885949547589
55.3396159318201
25.0259718240571
0.717760673917107
5.44891525462388
30.5418545132026
4.04201576097903
20.8694493165665
57.0426389463025
8.70473041230636
38.9508906689945
51.3368140137873
39.554873975797
44.2789179880759
3.21912242064916
38.8150092438291
37.4857223790824
12.0581168120866
3.90174236101612
42.8803820705609
22.3742357337924
13.1438027049543
14.9801938877644
30.7869411394494
30.4475491521009
56.7020625131132
40.221960113051
85.7886580298812
13.9526678854872
39.6964003834617
44.4275549641681
11.5752605000232
34.9366239485652
18.1091903929777
83.9787213441533
45.7689308330609
10.587108055956
89.9977972411444
9.36747682784865
5.30027827853166
35.7595172888952
14.9440518493259
10.2715042408504
31.9220904161974
42.8803820705603
38.9786397095443
1.41421769579107
20.7475985014642
28.322361669816
26.4859704870059
10.6792232353209
13.8683712807257
15.8251205610988
7.28855421036225
52.8613199017931
27.513496489283
1.7697639913087
2.96139058939825
32.9602945316436
6.529540426205
23.3569739817925
54.5551142810766
7.04973001504181
41.3366263896119
48.8779870784123
41.9639159379175
46.7664426533019
5.70664708587509
41.0995716762274
39.876619128336
13.8548087907314
1.41421769579055
2.48752466522587
41.4661643747702
26.5549706385015
4.85504760833047
10.3376322594241
9.64496557027402
15.8226607225807
20.2532034203967
38.6529374436204
27.1749824760383
75.9127969891556
9.99730454997632
23.6074724330292
28.0047160686783
8.84855049821027
19.3326170145217
9.21108108726499
78.3126287096986
31.3509816148782
16.4136856086518
71.3793896021959
17.2637910405171
24.8326915166136
20.0567904067034
15.8646365911522
15.0236324425879
12.7676865801384
26.5549706385009
22.9511894998234
20.0278756622746
25.2391574324977
43.0193517125659
64.94431090001
72.5682227245815
70.7405805530478
55.020477011823
55.6573880366654
30.7281080192712
45.6838172949573
12.6559330417671
71.7631883668637
46.1755296448557
41.4869042963535
77.2790387063391
50.8988073082798
67.6269606797906
11.651929971397
39.9594964620393
85.4697761986514
12.7497092055766
86.2130686316633
89.06924878994
50.0818547982559
84.6030725511502
84.0456965311049
56.4856320968386
43.0193517125665
46.8874316175622
85.6532516179841
44.4208330535179
69.0824766451113
45.7005970419504
23.677551417796
17.6568670439276
19.2539277393161
33.9789383787312
35.5931384141898
58.367588463873
44.6617642771377
84.3760729391435
18.3549912972309
42.5976714916015
47.2114674378772
11.36142330563
37.9790525421904
22.0581047447487
81.9568750951446
49.6982729176946
3.66426050887677
88.9550987833062
2.48912770782411
9.52089307691053
38.7755138983391
7.39136729054997
4.79641315661901
32.5007013667329
45.7005970419498
41.8995198903482
9.22486246607413
44.3212550680957
19.733310548151
88.6217664671361
33.746082182388
11.6636778994251
10.1077183170482
10.745018535774
22.4945216663299
25.634646508922
46.0243191349784
33.6716046046002
83.2380635261503
10.3535693112482
30.7266532640693
35.2226240859825
2.92503448617642
26.2777151837521
12.3889280214418
85.6761667879156
38.2399507379031
9.04482922851297
78.6698224534736
9.90667574432253
18.4154124241115
27.0399302157522
9.07193730521185
7.65264528802757
20.1267003676653
33.7460821823874
30.0501778830013
14.2142091310804
32.4014831195902
7.37204425317879
76.4313869079623
12.3862572264697
23.6592662732434
15.4835874871193
12.3015286206131
11.2152208770736
13.4997600398425
8.73238717402331
38.1133700045189
18.5727978723201
74.0978249211284
11.8004975585141
20.7909956677622
25.0791529182245
20.3116705962529
16.7070518468266
9.88173397732924
75.148235565525
24.4482518840632
28.0492956014215
70.5270741177563
27.8950940049622
27.9015170911111
17.3894138080818
30.2800021876452
26.6718008132313
20.7031585627644
23.6592662732429
20.1568447648577
23.005601154899
22.3752693221171
18.9096181355601
64.0741574104893
29.5397102527866
21.9101072851568
8.12470574688979
29.9834238037687
37.8612851124964
36.0248939296863
20.2181466780013
22.5205278757829
7.32944911390579
13.3108373201826
43.3646262400304
37.0524199319635
11.308687433989
6.57753285328261
42.3006309294616
16.0684638688855
32.895897424473
45.0161908383961
8.00255316781769
50.5602431530641
39.4738678566937
51.2587974119042
56.3053660959823
15.2455705285555
50.0087664386018
49.1195662534941
22.0061261164418
8.12470574689046
12.0264481079064
51.0050878174507
9.53892344268054
34.2558918915256
34.9837897782309
53.6523078232048
41.5500350481635
31.2423928884347
7.74536115826022
22.3323424330492
27.4137091319026
25.6484032993901
11.3560233658082
9.9816791886372
20.5850387432948
0.00659214699439148
55.5275602451952
26.6350558522699
7.06578924468633
8.49495701317456
33.5552763244961
8.5145339227001
22.6646929068952
56.6110294760855
5.88293083456267
42.1184824154908
52.0262902326356
42.4893425828136
45.4334933986568
8.08528105921692
42.7099958309833
40.6311501304121
18.2523681692108
7.74536115825999
7.10230155431162
40.2209934872639
7.28215978812762
27.1710624621786
45.6838782078393
44.6594620508192
33.6683516330901
18.5737813768617
13.3073815762412
42.8837510959218
21.393663582942
20.0955975713324
21.0456965075395
32.3919490927096
36.0967021573134
53.8115321379716
43.7241299198701
89.8917360650388
20.4998840982392
40.0467204134281
44.2762572370834
12.0000608540318
35.8949926594268
22.9034023412873
87.1894822530504
47.9087666786807
7.1885011983648
85.085121896626
8.53642699127726
19.3277002460415
36.6037653661121
2.79910957958314
7.56451426749919
28.2798558069687
42.8837510959213
39.413179609495
17.7418462335242
41.6185624744265
16.5841958667879
84.538338669984
9.89078870028565
10.5232377303112
32.2604985486574
50.2764746093776
43.7203880117269
45.0107942311295
24.428187915422
15.2742148655229
17.110606048333
32.917353300018
32.5138894839261
58.8221232696322
42.3149054531905
83.6634715286819
16.0830800460557
41.8268125440303
46.5579671247367
13.3212393024332
37.0670361091338
20.2396025535463
81.8483091835847
47.8787845151933
11.0389587452191
87.8818183573243
9.68543206219021
3.16986611796294
37.8899294494638
15.4527562463028
11.006796119204
33.9647869766688
45.0107942311289
41.1090518701129
2.1304121605685
43.5965765353388
21.9331152742021
87.7744914249542
8.97946917127949
15.8258313532646
24.9549409845714
53.1354999780193
42.3140075059123
18.2170434160108
8.2010499814531
24.5299145768515
33.8424139587299
32.0594808003357
17.1343296372488
22.1956886800221
10.6165123607966
15.9524189300813
47.8406420977927
33.056455183283
9.93180377363666
7.69970035970089
36.7490172628814
13.5333006889203
29.0352121451522
50.1877955987726
13.3045952058602
44.5048992148476
43.4140306003869
45.3898148394397
51.9317775026026
12.8576368107056
43.3187293200542
43.1391511608649
15.3616708768847
8.20104998145337
10.416332212459
46.7104245247741
8.87176297751443
28.1266087367535
41.3292209433307
47.8596182227788
35.4883711946818
30.2393632552383
8.86175557021516
15.9464101513433
43.2111688180588
48.8075979559376
50.7698285246628
71.385822807455
80.3159972531537
78.4893176772992
62.7741223503027
64.9530220137342
36.6901812935871
55.1143158347285
1.97101065782135
79.5113954283277
53.9278038001261
49.2361504006405
83.5781334988008
58.6523535993164
75.3771742656988
6.35353854181318
49.2300000878714
88.9475347543701
3.49906598851918
87.957276885473
81.3349690795819
57.8352806368004
89.2658032713128
89.7529007246119
62.1201258842293
50.7698285246634
54.6399945504432
86.6078474281223
52.1722198027542
74.854064341185
13.5480682271241
85.4703098591108
82.151770447087
73.6566391100114
42.7240289049002
55.1129283428531
88.5802320959071
84.4883861488453
46.8581033945587
46.9800856816995
25.3122425559739
17.8327976293481
19.5859267324827
35.0175684755919
35.7789261758544
60.1622128519534
45.2360324278222
82.3652608056488
18.6030798743593
43.8248275776195
48.5143564669383
13.0624665615523
39.1148196313086
22.6024384757908
80.1698620623834
50.5281939532933
7.13990881314692
86.8231959574019
5.71347645721325
5.66048437265394
39.928416405836
11.235345489196
7.82943843119247
34.5258592256339
46.9800856816989
43.1139990553961
6.69083960716571
45.5782406813676
21.8550417910547
89.9990476259987
3.90446511004642
14.7615811170102
28.9751870562861
55.0430800755823
45.2343292600349
13.7884940387088
5.73755536843779
49.7954740352212
83.3622443404026
29.7490328641771
10.3786559878648
0.012453498572403
1.84884468138043
17.6555919330655
18.0104573339461
43.6491869945982
27.4272854219641
81.1121204992271
0.821318679103081
26.5650511770779
31.2962057577843
8.08949515807252
21.8052747421813
4.97784118659382
82.8899294494629
32.8099967681589
15.8115350463505
76.9613489829518
15.7805689579252
18.4316274849155
22.6281680825113
17.9997440623198
14.4035223031329
19.7003760677311
29.7490328641765
25.8472905031604
13.1313492063839
28.3348151683864
10.3432746784503
72.580617511519
17.6461900187541
10.1043876303228
12.3094948994181
37.8737386110668
27.4257101201554
20.0895559922785
15.2617613669524
33.8545222373576
80.3283852764528
17.8209639822925
57.8306695992952
6.35191543962955
60.2401708707329
71.9577625695411
14.2368385852953
74.0754605689459
6.34753058350987
60.2293827407193
0.0107881299593496
74.0646944060286
38.375534628756
19.6433225208214
40.5968483499114
33.610721405426
40.5860602198979
54.1261944015559
7.22046629564365
55.7906110739145
18.4897502791708
55.7798968279492
15.9795705929429
1.62345476984473
56.2912563619667
7.47743151410747
70.4361550819395
7.47143730661084
36.8751707710783
52.6682395947904
54.7515634240022
13.6770580227823
55.4891743750337
21.2659708532615
55.4787621160161
18.6068091562218
6.98730265883572
53.4172207497236
50.7653320170219
7.12086478166587
53.119306089067
21.2056351015579
53.1085179590535
12.5224577391556
6.07535441809156
49.2366372194488
12.5298659332344
53.9170750090622
3.94311029502522
56.2970605757075
18.0815590697543
56.2862724456939
15.7002122257961
5.58688072954936
52.3832755315928
12.5730598026793
3.1777544866406
59.7909887405744
4.8630629781036
61.6503126846241
12.5202739936632
61.6395711150016
21.444176347624
5.97770711673432
58.305005160132
10.4071332582477
9.63367443331733
7.03156566711631
50.5681570398266
13.1525696545421
51.6155884463883
23.6335784463354
51.6050369598298
13.9806462468801
5.97835971671738
49.1954167502154
4.62616320785153
9.63155507432912
10.7772910445615
11.4797518312355
35.7676093997233
23.3184574251946
37.3157152576687
36.7990098848463
37.3049824972305
4.90584638666422
18.4861321106846
34.3549103806738
19.3582776889651
16.3188645646804
19.4320389622008
24.3372210257097
14.9340197308443
47.2817322323477
74.9460617469015
45.7044531819217
60.7717522381923
45.7149812715703
85.6563444623517
78.6880570503636
48.7942024942982
78.8407819548789
81.975704479921
78.8380965241112
72.9499500387458
82.6816458302078
82.8439543182132
1.17432967685364
58.2484257894219
5.17758576279985
72.3346276909324
5.17320266162786
38.7285417676659
54.3988346532522
2.53101775085317
54.8512240968692
51.164080970153
54.3247388845639
60.1071821471745
50.7197927228671
35.9854190912543
46.9433178668255
6.35191543962937
60.2401708707323
0
74.0754605689453
0.0107881300269174
40.5968483499108
55.7906110739139
7.47743151410718
55.4891743750331
53.1193060890664
56.2970605757069
61.6503126846235
51.6155884463878
37.3157152576681
45.7044531819223
5.17758576279971
57.8306695992959
0
60.2401708707336
14.2368385852947
60.22938274072
19.6433225208222
7.22046629564421
56.2912563619674
13.6770580227826
7.12086478166664
3.94311029502615
4.86306297810353
13.1525696545426
23.3184574251953
74.9460617469008
58.2484257894226
60.240170870733
36.5770528761084
25.8622847180795
37.0409545589144
38.2139162917806
37.0305645910057
10.3874784116513
19.7918799082735
35.3265459516554
18.4509313715461
19.4203317238929
22.2466536877377
25.757079372771
14.7842482713603
5.92763061418442
82.7111345867934
36.5918710608895
37.0409545589138
25.8622847180802
50.7653320170219
7.12086478166582
53.119306089067
21.2056351015578
53.1085179590535
12.5224577391556
6.0753544180915
49.2366372194488
12.5298659332344
1.20741826972573e-06
3.17775448664049
9.63367443331725
9.63155507432912
16.3188645646804
81.975704479921
51.164080970153
53.1193060890664
7.12086478166659
19.4203317238929
43.576122339694
80.3284791098048
39.8362307777968
67.0342788891388
39.8468838838616
80.1297254430992
85.5222278243037
45.199576874942
87.3485870709327
87.4124278006435
84.2510284670991
79.547222836705
89.5231466218896
76.3852272560424
15.7786830899749
42.8468419736298
39.8362307777974
80.3284791098041
74.792695347583
87.4124278006435
57.8306695992945
0
60.2401708707322
14.236838585296
60.2293827407186
19.6433225208208
7.2204662956433
56.291256361966
13.677058022782
7.1208647816652
3.94311029502467
4.86306297810398
13.1525696545416
23.3184574251939
74.9460617469023
58.2484257894212
60.2401708707316
0
25.8622847180789
7.12086478166515
80.3284791098055
61.2678715341034
14.7400169439363
61.8842586479172
17.1785218918485
61.873928451294
24.8500542864413
10.5263218429979
59.9422530445527
6.53658550216686
16.5889180603203
15.3977488130018
10.0675418101418
11.0000185086564
25.8765412732567
72.5105731564469
61.3532379060299
61.8842586479166
14.7400169439363
24.8576420323837
16.5889180603202
81.5645747835954
14.7400169439364
5.81953790283505
58.1272833380661
2.11288753266653
71.9669228127416
2.10209940265337
38.4839608172447
53.6925696562949
6.54112612320027
53.4518059421162
51.0064185564003
54.1841730430407
59.5467321889206
49.550441154119
35.2142243603992
47.7681302827551
4.7279211986955
2.11288753266618
58.1272833380668
35.0099897149355
51.0064185564003
41.9237700293089
58.1272833380654
59.862852211769
9.1584059329805
50.544814006442
9.69535686429081
64.4010547624707
9.68456873427729
30.9014914856205
46.1710475998598
8.30115724377448
46.1789678370184
43.4239492247761
46.6017037114166
52.0014745395658
42.1679349652571
27.6850288816085
55.1972834280493
8.9284025957914
9.69535686429025
50.5448140064427
27.8088782313528
43.4239492247761
49.4297954102165
50.5448140064413
52.6447171683384
7.58246933162413
6.72211656545865
54.2404827111053
5.99968815962737
68.0884118068256
5.98890002961393
34.5971601902839
49.8353166663714
6.4706255902864
49.7152232124232
47.1196179294395
50.2973724160799
55.6781686388253
45.7597875152497
31.3518490298931
51.5723484677897
6.11769095333496
5.99968815962688
54.2404827111061
31.2984493646821
47.1196179294395
45.7689308330607
54.2404827111046
56.1549293736657
3.88680062696082
3.69566870466321
53.6667899271511
11.3087621583071
54.7735575782597
20.6160583013799
54.7629956511786
16.5843383329492
4.26829610905629
52.281124766367
2.89161245537046
9.63825397985922
[truncated: 306,764 more rows]
