# Supplementary material for: Origin and arrangement of actin filaments for gliding motility in apicomplexan parasites revealed by cryo-electron tomography
Source: Nat Commun. 2023 Aug 9;14:4800. doi: 10.1038/s41467-023-40520-6 (PMC10412601; doi:10.1038/s41467-023-40520-6)
Supplement: Supplementary file 9 — Source Data [file 41467_2023_40520_MOESM9_ESM.zip › SourceData/SourceData.xlsx]

## Sheet: Fig. 1
Fig. 1g
F-actin Lengths (nm)
85.0184
183.925
116.323
105.143
186.1
207.905
86.4101
92.3761
107.227
134.068
123.078
105.771
117.94
172.669
84.9489
56.5585
112.57
97.691
152.517
35.2057
72.574
212.19
72.2337
79.3454
150.944
124.494
82.1253
140.848
48.8903
185.018
71.0981
73.2258
46.496
109.648
44.4792
44.5425
38.7787
105.484
47.0793
31.8321
42.3766
186.229
37.5386
39.9875
45.9586
46.3653
72.7725
66.3638
44.9003
183.802
95.0346
78.6309
71.8088
191.261
61.7454
242.077
63.2517
93.6351
39.8274
89.1854
36.6826
122.93
116.994
89.7045
30.754
233.342
147.229
81.3568
25.4866
30.866
33.8772
30.1633
95.9207
27.9416
139.132
146.038
106.192
88.3189
43.9004
25.4814
165.924
50.6061
95.1855
49.0111
44.8595
54.2832
36.8667
129.002
25.6036
104.819
106.324
361.366
109.972
118.979
57.1653
36.5884
58.1699
54.5232
101.725
127.117
86.7433
57.9475
106.92
521.163
52.9236
77.1319
118.299
562.152
384.522
21.0329
28.7562
16.4272
44.7454
99.7063
176.398
177.672
190.449
243.257
146.62
172.995
183.086
145.158
281.079
160.24
162.859
70.2797
74.5396
342.803
88.1676
156.187
75.0243
152.976
277.327
148.408
329.174
214.498
103.342
162.036
167.661
181.776
178.735
212.328
166.697
259.672
173.887
842.512
237.036
179.011
267.936
184.763
95.463
463.291
656.088
597.845
537.506
509.84
239.626
703.778
693.7
298.792
241.992
281.034
255.257
278.711
542.241
93.685
200.373
194.8
499
70.7867
215.14
404.975
375.837
146.56
67.723
93.576
188.693
151.838
221.258
268.46
207.642
94.1529
129.012
206.246
136.162
304.289
140.743
87.75
143.24
244.114
103.474
104.054
142.004
166.497
135.374
161.901
126.414
143.317
132.518
199.916
116.776
111.315
128.273
194.258
174.131
158.837
114.234
106.986
122.487
191.446
171.034
113.046
165.401
105.208
233.876
165.896
226.755
220.009
190.199
194.723
126.784
239.706
101.559
107.84

## Sheet: Fig. 2
Fig. 2a			Fig. 2d		Fig. 2h
PCR proximal (nm)	PCR distal (nm)		# F-actin per cell		F-Actin end - PD (nm)
85.0184	146.56		8		15.2145
183.925	67.723		4		17.276
116.323	93.576		10		14.5467
105.143	188.693		3		13.3765
186.1	151.838		11		16.2084
207.905	221.258		3		22.0058
86.4101	268.46		10		25.7371
92.3761	207.642		11		17.9938
107.227	94.1529		6		11.9502
134.068	129.012		12		16.4509
123.078	206.246		15		19.8878
105.771	136.162		12		19.1255
117.94	304.289		7		22.8182
172.669	140.743		2		20.1395
84.9489	87.75		2		16.7639
56.5585	143.24		15		15.0664
112.57	244.114		7		18.4091
97.691	103.474		8		21.0809
152.517	104.054		19		15.1178
35.2057	142.004		8		13.8297
72.574	166.497				49.892
212.19	135.374				17.5511
72.2337	161.901				18.022
79.3454	126.414				26.1841
150.944	143.317				22.8453
124.494	132.518				16.1201
82.1253	199.916				20.615
140.848	116.776				19.9888
48.8903	111.315				16.4276
185.018	128.273				13.7531
71.0981	194.258				2.33287
73.2258	174.131				15.691
46.496	158.837				9.61678
109.648	114.234				24.6367
44.4792	106.986				24.158
44.5425	122.487				13.9323
38.7787	191.446				13.5444
105.484	171.034				14.3415
47.0793	113.046				12.9223
31.8321	165.401				15.6964
42.3766	105.208				11.3652
186.229	233.876				13.7391
37.5386	165.896				9.54933
39.9875	226.755				15.0103
45.9586	220.009				16.0038
46.3653	190.199				11.4115
72.7725	194.723				9.27582
66.3638	126.784				15.3775
44.9003	239.706				25.2026
183.802	101.559				17.1702
95.0346	107.84				13.8741
78.6309					20.513
71.8088					17.2345
191.261					13.2448
61.7454
242.077
63.2517
93.6351
39.8274
89.1854
36.6826
122.93
116.994
89.7045
30.754
233.342
147.229
81.3568
25.4866
30.866
33.8772
30.1633
95.9207
27.9416
139.132
146.038
106.192
88.3189
43.9004
25.4814
165.924
50.6061
95.1855
49.0111
44.8595
54.2832
36.8667
129.002
25.6036
104.819
106.324
361.366
109.972
118.979
57.1653
36.5884
58.1699
54.5232
101.725
127.117
86.7433
57.9475
106.92
521.163
52.9236
77.1319
118.299
562.152
384.522
21.0329
28.7562
16.4272
44.7454
99.7063
176.398

## Sheet: Fig. 3
Fig. 3c			Fig. 3d		Fig. 3e
Conoid extrusion (nm)	Pellicular F-actin (% of total)		IMC collar - F-actin (nm)		Pellicular (nm)	Cytoplasmic (nm)
67.7559	12.5		10.4169		85.0184	177.672
54.68	0		9.17394		183.925	190.449
94.2395	71.4286		11.5662		116.323	243.257
91.6555	50		14.6918		105.143	146.62
81.0681	70		12.1452		186.1	172.995
79.0026	0		10.2936		207.905	183.086
82.1322	30		13.1503		92.3761	145.158
129.052	75		11.7046		107.227	281.079
71.7036	20		12.0373		134.068	160.24
123.199	100		14.9917		123.078	162.859
102.66	50		15.7995		105.771	70.2797
124.972	14.2857		17.9368		117.94	342.803
122.92	100		13.1069		172.669	156.187
79.4247	0		11.6694		84.9489	152.976
103.701	50		11.6607		112.57	277.327
63.8639	0		12.238		97.691	148.408
132.602	100		11.5029		152.517	329.174
146.502	33.3333		12.0752		212.19	214.498
			8.82946		150.944	103.342
			11.6669		140.848	162.036
			13.111		185.018	167.661
			9.66633		186.229	181.776
					183.802	178.735
					191.261	212.328
					242.077	166.697
					122.93	259.672
					233.342	173.887
					147.229	842.512
					139.132	237.036
					146.038	179.011
					106.192	267.936
					165.924	184.763
					361.366	463.291
					521.163	656.088
					562.152	597.845
					384.522	537.506
					176.398	509.84
						239.626
						703.778
						693.7
						298.792
						241.992
						281.034
						255.257
						278.711
						542.241
						93.685
						200.373
						194.8
						499
						70.7867
						215.14
						404.975
						375.837

## Sheet: Fig. 4
Fig 4c					Fig 4e
Original		Randomized			Original		Randomized
Orientation	Distance	Orientation	Distance		Orientation	Distance	Orientation	Distance
13.9983	21.3533	39.6479	56.3578		4.19565	51.0369	59.6905	191.539
13.9983	22.3011	39.6479	59.6777		4.19565	55.0046	59.6905	190.026
13.9983	23.2512	39.6479	63.0711		4.19565	58.9859	59.6905	188.585
13.9983	24.2033	39.6479	66.5286		4.19565	62.9785	59.6905	187.217
13.9983	25.1573	39.6479	70.0425		4.19565	66.9807	59.6905	185.926
13.9983	26.1131	39.6479	73.6059		4.19565	70.9911	59.6905	184.711
13.9983	27.0706	39.6479	77.213		4.19565	75.0086	59.6905	183.574
13.9983	28.0296	39.6479	80.8589		4.19565	79.0321	59.6905	182.517
13.9983	28.9901	39.6479	84.5391		4.19565	83.0609	59.6905	181.542
13.9983	29.9519	39.6479	88.2501		4.19565	87.0943	59.6905	180.648
7.57273	30.915	33.4347	91.7901		2.4747	91.1318	66.1648	180.131
2.27583	31.4206	27.8907	95.1931		8.34238	95.1384	72.0571	179.966
2.27583	31.5092	27.8907	98.6418		8.34238	99.1205	72.0571	179.89
2.27583	31.5982	27.8907	102.132		8.34238	103.11	72.0571	179.901
2.27583	31.6877	27.8907	105.66		8.34238	107.107	72.0571	180
2.27583	31.7776	27.8907	109.223		8.34238	111.11	72.0571	180.186
2.27583	31.868	27.8907	112.818		8.34238	115.118	72.0571	180.46
2.27583	31.9589	27.8907	116.442		8.34238	119.131	72.0571	180.821
2.27583	32.0501	27.8907	120.092		8.34238	123.149	72.0571	181.269
2.27583	32.1419	27.8907	123.767		8.34238	127.171	72.0571	181.802
2.27583	32.234	27.8907	127.465		8.34238	131.197	72.0571	182.421
2.54885	32.3266	27.8907	131.184		8.34238	135.227	72.0571	183.124
2.61614	32.3919	27.8907	134.922		8.34238	139.259	72.0571	183.91
2.61614	32.4526	27.8907	138.679		8.34238	143.295	72.0571	184.779
2.61614	32.5139	27.8907	142.452		8.34238	147.334	72.0571	185.73
2.61614	32.5759	27.8907	146.24		8.34238	151.375	72.0571	186.76
2.61614	32.6387	27.8907	150.043		8.34238	155.418	72.0571	187.87
2.61614	32.7021	27.8907	153.859		8.34238	159.463	72.0571	189.057
2.45119	32.7662	26.2736	157.642		10.1391	163.511	73.8415	190.403
5.8704	32.7024	22.2017	161.321		14.8226	167.543	78.4793	192.036
5.8704	32.3044	22.2017	165.018		14.8226	171.534	78.4793	193.738
5.8704	31.9067	22.2017	168.733		14.8226	175.529	78.4793	195.507
5.8704	31.5095	22.2017	172.464		14.8226	179.529	78.4793	197.342
5.8704	31.1127	22.2017	176.21		14.8226	183.533	78.4793	199.242
5.8704	30.7163	22.2017	179.97		14.8226	187.541	78.4793	201.204
12.7763	30.1571	22.2017	183.744		14.8226	191.553	78.4793	203.227
12.7763	29.2635	22.2017	187.531		14.8226	195.568	78.4793	205.308
12.7763	28.3706	22.2017	191.33		14.8226	199.587	78.4793	207.447
12.7763	27.4743	22.2017	195.14		14.8226	203.608	78.4793	209.642
12.7763	26.5786	22.2017	198.961		14.8226	207.633	78.4793	211.89
12.7763	25.6834	22.2017	202.792		14.8226	211.66	78.4793	214.191
12.7763	24.7888	22.2017	206.633		14.8226	215.691	78.4793	216.543
12.7763	23.8949	22.2017	210.483		14.8226	219.723	78.4793	218.943
12.7763	23.0016	22.2017	214.342		14.8226	223.758	78.4793	221.392
12.7763	22.109	22.2017	218.21		14.8226	227.795	78.4793	223.887
12.7763	21.2172	22.2017	222.085		14.8226	231.835	78.4793	226.426
12.7763	20.3263	22.2017	225.967		14.8226	235.876	78.4793	229.009
6.56256	59.4113	43.226	169.806		6.81028	49.1293	22.229	483.958
6.56256	57.0478	43.226	167.507		6.81028	50.3853	22.229	484.689
6.56256	54.8405	42.9686	412.013		6.81028	51.8782	3.24661	91.3943
6.56256	52.8047	43.226	163.097		6.81028	53.5914	22.229	486.247
6.56256	50.9568	43.226	160.99		6.81028	55.5078	22.229	487.074
6.56256	49.3131	43.226	158.952		6.81028	57.6101	22.229	487.932
6.56256	47.8898	43.226	156.985		6.81028	59.8818	22.229	488.821
6.56256	46.7025	43.226	155.091		6.81028	62.3069	22.229	489.741
6.56256	45.7653	43.226	153.274		6.81028	64.8707	22.229	490.692
6.56256	45.0901	43.226	151.536		6.81028	67.5595	22.229	491.673
6.56256	44.6859	43.226	149.878		6.81028	70.3609	22.229	492.686
6.56256	44.5582	43.226	148.304		6.81028	73.2635	22.229	493.728
6.56256	44.5224	43.226	146.817		6.81028	76.2571	22.229	494.801
6.56256	44.4902	43.226	145.418		6.81028	79.3328	22.229	495.903
6.56256	44.4618	43.226	144.11		6.81028	82.4823	22.229	497.036
6.56256	44.4371	43.226	142.895		6.81028	85.6984	22.229	498.198
6.56256	44.4161	43.226	141.775		6.81028	88.9746	22.229	499.389
6.56256	44.3989	43.226	140.753		6.81028	92.3052	22.229	500.61
6.56256	44.3854	43.226	139.83		6.81028	95.6851	22.229	501.859
6.56256	44.3756	43.226	139.008		6.81028	99.1097	22.229	503.137
6.56256	44.3696	43.226	138.289		6.81028	102.575	22.229	504.444
8.76648	44.3673	43.226	137.675		6.81028	106.077	22.229	505.779
8.76648	44.5063	43.226	137.166		6.81028	109.613	22.229	507.142
8.76648	44.9228	43.226	136.763		6.81028	113.18	22.229	508.533
13.4599	45.3822	43.226	136.468		6.81028	116.775	22.229	509.952
13.4599	46.0666	43.226	136.281		6.81028	120.397	22.229	511.398
4.61269	46.9423	38.644	136.534		7.89862	124.042	11.8836	513.366
4.29079	47.0787	38.3872	136.917		8.5054	127.299	11.1481	515.393
4.29079	47.1629	38.3872	137.404		8.5054	130.565	11.1481	517.442
4.29079	47.2486	38.3872	137.995		8.5054	133.867	11.1481	519.514
4.29079	47.3359	38.3872	138.687		8.5054	137.204	11.1481	521.607
4.29079	47.4246	38.3872	139.481		8.5054	140.572	11.1481	523.722
4.29079	47.5149	38.3872	140.374		8.5054	143.97	11.1481	525.858
11.9262	47.6067	33.9006	141.86		20.2668	147.396	6.24836	528.616
15.9488	46.7917	33.3638	143.591		24.282	150.306	9.26674	531.58
15.9488	45.6811	33.3638	145.407		24.282	153.094	9.26674	534.558
15.9488	44.5646	33.3638	147.304		24.282	155.934	9.26674	537.549
15.9488	43.4486	33.3638	149.278		24.282	158.822	9.26674	540.554
15.9488	42.3332	33.3638	151.328		24.282	161.757	9.26674	543.572
15.9488	41.2183	33.3638	153.451		24.282	164.736	9.26674	546.604
15.9488	40.1039	33.3638	155.644		24.282	167.757	9.26674	549.648
15.9488	38.9903	33.3638	157.903		24.282	170.819	9.26674	552.704
15.9488	37.8773	33.3638	160.228		24.282	173.917	9.26674	555.773
14.1762	36.765	33.3638	162.614		24.282	177.052	9.26674	558.855
9.63594	35.7792	33.3638	165.06		24.282	180.222	9.26674	561.948
9.63594	34.8348	33.3638	167.563		24.282	183.423	9.26674	565.053
9.63594	34.1644	33.3638	170.121		24.282	186.656	9.26674	568.169
9.63594	33.4945	33.3638	172.731		24.282	189.918	9.26674	571.297
9.63594	32.825	33.3638	175.392		24.282	193.209	9.26674	574.437
9.63594	32.156	33.3638	178.101		24.282	196.525	9.26674	577.587
9.63594	31.4875	33.3638	180.857		24.282	199.868	9.26674	580.748
9.63594	30.8191	33.3638	183.657		24.282	203.235	9.26674	583.92
9.63594	30.1411	33.3638	186.499		24.282	206.624	9.26674	587.102
9.63594	29.4635	33.3638	189.382		24.282	210.036	9.26674	590.295
9.63594	28.7861	33.3638	192.304		24.282	213.469	9.26674	593.498
9.63594	28.109	33.3638	195.263		24.282	216.922	9.26674	596.711
9.63594	27.4322	33.3638	198.258		24.282	220.395	9.26674	599.934
9.63594	26.7558	33.3638	201.288		24.282	223.885	9.26674	603.167
9.63594	26.0797	33.3638	204.35		24.282	227.393	9.26674	606.409
9.63594	25.4039	33.3638	207.444		24.282	230.918	9.26674	609.661
9.63594	24.7285	33.3638	210.568		24.282	234.459	9.26674	612.921
7.78251	24.0536	33.1634	213.671		22.4208	238.015	8.07771	616.121
3.88382	23.5127	33.0445	216.698		18.4735	241.62	6.66387	619.182
3.88382	23.2506	33.0445	219.754		18.4735	245.305	6.66387	622.254
3.88382	23.2714	33.0445	222.837		18.4735	248.998	6.66387	625.336
3.88382	23.7125	33.0445	225.946		18.4735	252.699	6.66387	628.427
3.88382	24.5595	33.0445	229.08		18.4735	256.408	6.66387	631.528
3.88382	25.7863	33.0445	232.238		18.4735	260.125	6.66387	634.639
3.88382	27.3593	33.0445	235.419		18.4735	263.848	6.66387	637.759
3.88382	29.2407	33.0445	238.623		18.4735	267.579	6.66387	640.888
3.88382	31.3921	33.0445	241.848		18.4735	271.316	6.66387	644.027
3.88382	33.7771	33.0445	245.094		18.4735	275.059	6.66387	647.174
3.88382	36.3625	33.0445	248.359		18.4735	278.808	6.66387	650.331
3.88382	39.1191	33.0445	251.644		18.4735	282.563	6.66387	653.496
30.2849	42.0215	48.277	253.791		16.0041	286.324	33.5452	655.159
31.7572	45.9613	49.2963	255.926		17.4589	290.158	34.9871	656.772
31.7572	49.9494	49.2963	258.104		17.4589	294	34.9871	658.406
31.7572	53.9402	49.2963	260.324		17.4589	297.847	34.9871	660.06
31.7572	57.9333	49.2963	262.583		17.4589	301.697	34.9871	661.733
31.7572	61.9283	49.2963	264.883		17.4589	305.552	34.9871	663.427
31.7572	65.925	49.2963	267.22		17.4589	309.41	34.9871	665.14
31.7572	69.9232	49.2963	269.595		17.4589	313.272	34.9871	666.872
31.7572	73.9225	49.2963	272.007		17.4589	317.138	34.9871	668.623
31.7572	77.9229	49.2963	274.454		17.4589	321.007	34.9871	670.394
31.7572	81.9243	49.2963	276.936		17.4589	324.879	34.9871	672.184
31.7572	85.9265	49.2963	279.452		17.4589	328.755	34.9871	673.992
31.7572	89.9294	49.2963	282.001		17.4589	332.634	34.9871	675.819
31.7572	93.9329	49.2963	284.582		17.4589	336.516	34.9871	677.665
31.7572	97.9371	49.2963	287.194		17.4589	340.401	34.9871	679.529
31.7572	101.942	49.2963	289.837		17.4589	344.288	34.9871	681.412
31.7572	105.947	49.2963	292.509		17.4589	348.178	34.9871	683.312
31.7572	109.952	49.2963	295.211		17.4589	352.071	34.9871	685.23
31.7572	113.958	49.2963	297.94		17.4589	355.967	34.9871	687.167
31.7572	117.964	49.2963	300.697		17.4589	359.865	34.9871	689.12
31.7572	121.971	49.2963	303.481		17.4589	363.765	34.9871	691.092
31.7572	125.978	49.2963	306.291		17.4589	367.668	34.9871	693.08
31.7572	129.985	49.2963	309.126		17.4589	371.573	34.9871	695.086
31.7572	133.992	49.2963	311.986		17.4589	375.48	34.9871	697.109
31.7572	138	49.2963	314.87		17.4589	379.39	34.9871	699.149
31.7572	142.008	49.2963	317.778		17.4589	383.301	34.9871	701.206
30.2368	146.016	48.1089	320.767		15.9236	387.214	33.5316	703.361
20.4858	150.013	40.8768	324.155		6.03454	391.145	24.3581	706.062
20.4858	153.942	40.8768	327.556		6.03454	395.177	24.3581	708.776
20.4858	157.876	40.8768	330.972		6.03454	399.209	24.3581	711.501
20.4858	161.815	40.8768	334.4		6.03454	403.242	24.3581	714.239
20.4858	165.758	40.8768	337.842		6.03454	407.274	24.3581	716.989
20.4858	169.705	40.8768	341.296		6.03454	411.306	24.3581	719.751
20.4858	173.656	40.8768	344.762		6.03454	415.338	24.3581	722.525
20.4858	177.61	40.8768	348.24		6.03454	419.371	24.3581	725.311
20.4858	181.567	40.8768	351.729		6.03454	423.403	24.3581	728.108
20.4858	185.528	40.8768	355.229		6.03454	427.436	24.3581	730.916
20.4858	189.492	40.8768	358.741		6.03454	431.468	24.3581	733.736
20.4858	193.458	40.8768	362.262		6.03454	435.501	24.3581	736.567
20.4858	197.427	40.8768	365.794		6.03454	439.533	24.3581	739.409
20.4858	201.398	40.8768	369.336		6.03454	443.566	24.3581	742.261
20.4858	205.372	40.8768	372.888		6.03454	447.599	24.3581	745.125
20.4858	209.348	40.8768	376.448		6.03454	451.631	24.3581	747.999
20.4858	213.325	40.8768	380.018		6.03454	455.664	24.3581	750.884
20.4858	217.305	40.8768	383.597		6.03454	459.697	24.3581	753.779
20.4858	221.287	40.8768	387.185		6.03454	463.73	24.3581	756.685
20.4858	225.271	40.8768	390.781		6.03454	467.763	24.3581	759.6
20.4858	229.256	40.8768	394.385		6.03454	471.795	24.3581	762.526
20.4858	233.243	40.8768	397.997		6.03454	475.828	24.3581	765.461
20.4858	237.231	40.8768	401.617		6.03454	479.861	24.3581	768.407
20.4858	241.221	40.8768	405.245		6.03454	483.894	24.3581	771.362
20.4858	245.212	40.8768	408.88		6.03454	487.927	24.3581	774.327
20.4858	249.205	40.8768	412.522		6.03454	491.96	24.3581	777.301
20.4858	253.199	40.8768	416.171		6.03454	495.993	24.3581	780.285
20.4858	257.194	40.8768	419.827		6.03454	500.027	24.3581	783.278
20.4858	261.19	40.8768	423.489		6.03454	504.06	24.3581	786.28
20.4858	265.187	40.8768	427.159		6.03454	508.093	24.3581	789.292
20.4858	269.186	40.8768	430.834		6.03454	512.126	24.3581	792.312
20.8572	273.185	43.1273	434.453		7.35231	516.159	24.1118	795.261
21.1719	277.184	44.3519	438.046		8.28997	520.19	24.0784	798.178
21.1719	281.183	44.3519	441.646		8.28997	524.22	24.0784	801.104
21.1719	285.183	44.3519	445.254		8.28997	528.249	24.0784	804.039
21.1719	289.184	44.3519	448.868		8.28997	532.279	24.0784	806.984
21.1719	293.185	44.3519	452.489		8.28997	536.309	24.0784	809.937
21.1719	297.188	44.3519	456.118		8.28997	540.339	24.0784	812.901
21.1719	301.191	44.3519	459.752		8.28997	544.369	24.0784	815.873
21.1719	305.196	44.3519	463.393		8.28997	548.399	24.0784	818.854
5.34651	28.4757	80.1869	315.286		9.77054	92.6993	44.2101	617.706
5.34651	28.7912	80.1869	311.554		9.77054	94.1789	44.2101	617.782
5.34651	29.1077	88.7001	403.827		9.77054	95.7919	44.2101	93.6954
5.34651	29.4251	80.1869	304.099		9.77054	97.5322	44.2101	618.013
5.34651	29.7434	80.1869	300.381		9.77054	99.3938	44.2101	618.168
5.34651	30.0627	80.1869	296.672		9.77054	101.371	44.2101	618.348
5.34651	30.3829	80.1869	292.97		9.77054	103.457	44.2101	618.554
5.34651	30.704	80.1869	289.278		9.77054	105.646	44.2101	618.787
5.34651	31.026	80.1869	285.588		9.77054	107.934	44.2101	619.045
5.34651	31.3488	80.1869	281.905		9.77054	110.313	44.2101	619.329
5.34651	31.6724	80.1869	278.231		9.77054	112.779	44.2101	619.638
5.34651	31.9969	80.1869	274.567		9.77054	115.327	44.2101	619.974
5.34651	32.3221	80.1869	270.913		9.77054	117.951	44.2101	620.335
5.34651	32.6481	80.1869	267.27		9.77054	120.648	44.2101	620.723
5.34651	32.9749	80.1869	263.63		9.77054	123.413	44.2101	621.135
5.34651	33.3025	80.1869	259.999		9.77054	126.241	44.2101	621.574
5.34651	33.6308	80.1869	256.38		9.77054	129.129	44.2101	622.037
5.34651	33.9597	80.1869	252.774		9.77054	132.074	44.2101	622.527
5.34651	34.2894	80.1869	249.18		9.77054	135.071	44.2101	623.042
5.34651	34.6198	80.1869	245.599		9.77054	138.118	44.2101	623.582
5.34651	34.9509	80.1869	242.021		9.77054	141.211	44.2101	624.147
5.34651	35.2826	80.1869	238.457		9.77054	144.348	44.2101	624.738
5.34651	35.615	80.1869	234.908		9.77054	147.527	44.2101	625.354
6.47805	35.948	60.562	231.962		10.6542	150.744	28.9989	624.588
8.02445	34.9403	58.7479	229.069		12.5063	152.968	27.8651	623.714
8.02445	34.1141	58.7479	226.206		12.5063	155.164	27.8651	622.864
8.02445	33.6175	58.7479	223.345		12.5063	157.429	27.8651	622.038
7.41445	33.1558	58.7479	220.513		12.5063	159.76	27.8651	621.238
7.41445	32.7501	58.7479	217.686		12.5063	162.153	27.8651	620.462
7.41445	32.3468	58.7479	214.886		12.5063	164.608	27.8651	619.712
7.41445	31.9458	58.7479	212.096		12.5063	167.12	27.8651	618.986
7.41445	31.5473	58.7479	209.332		12.5063	169.688	27.8651	618.285
7.41445	31.1513	58.7479	206.582		12.5063	172.309	27.8651	617.61
7.97729	30.7579	58.7479	203.856		12.5063	174.981	27.8651	616.96
7.97729	30.6439	58.7479	201.148		12.5063	177.702	27.8651	616.336
7.97729	30.8949	58.7479	198.463		12.5063	180.47	27.8651	615.736
11.8257	31.4304	58.7479	195.8		12.5063	183.283	27.8651	615.163
11.8257	32.0404	58.7479	193.16		12.5063	186.138	27.8651	614.615
12.2851	32.8629	60.4637	190.636		12.5624	189.034	31.098	614.169
12.523	33.7157	73.8767	188.012		12.7073	192.01	31.8525	613.766
12.523	34.5764	74.8776	185.147		12.7073	195.032	31.8525	613.39
12.523	35.4379	74.8776	182.318		12.7073	198.089	31.8525	613.04
12.523	36.3002	74.8776	179.533		12.7073	201.181	31.8525	612.717
12.523	37.1632	74.8776	176.793		12.7073	204.304	31.8525	612.42
12.523	38.0269	74.8776	174.102		12.7073	207.458	31.8525	612.149
12.523	38.8913	83.8996	171.443		12.7073	210.642	31.8525	611.904
12.523	39.7564	83.8996	168.83		12.7073	213.855	31.8525	611.686
12.523	40.6221	83.8996	166.27		12.7073	217.094	31.8525	611.494
12.523	41.4883	83.8996	163.767		12.7073	220.359	31.8525	611.329
12.523	42.3551	83.8996	161.322		12.7073	223.65	31.8525	611.191
12.523	43.2225	83.8996	158.937		12.7073	226.964	31.8525	611.078
12.523	44.0904	83.8996	156.616		12.7073	230.301	31.8525	610.993
12.523	44.9587	83.8996	154.361		12.7073	233.66	31.8525	610.933
12.523	45.8275	83.8996	152.175		12.7073	237.04	31.8525	610.901
12.523	46.6968	83.8996	150.06		12.7073	240.44	31.8525	610.895
12.523	47.5664	83.8996	148.019		12.7073	243.86	31.8525	610.915
12.523	48.4365	83.8996	146.056		12.7073	247.298	31.8525	610.962
30.3655	49.3053	81.6112	143.594		6.35139	250.755	40.9714	612.228
30.4442	51.3367	81.5485	141.196		6.42445	254.696	41.0227	613.523
30.4442	53.3788	81.5485	138.869		6.42445	258.643	41.0227	614.842
30.4442	55.426	81.5485	136.614		6.42445	262.593	41.0227	616.184
30.4442	57.4778	81.5485	134.436		6.42445	266.547	41.0227	617.549
30.4442	59.5338	81.5485	132.338		6.42445	270.503	41.0227	618.938
30.4442	61.5937	81.5485	130.323		6.42445	274.461	41.0227	620.35
30.4442	63.6572	81.5485	128.396		6.42445	278.423	41.0227	621.784
30.4442	65.705	81.5485	126.559		6.42445	282.387	41.0227	623.241
24.6253	67.4979	81.5485	124.815		6.42445	286.353	41.0227	624.721
24.6253	69.1817	81.5485	123.17		6.42445	290.322	41.0227	626.223
24.6253	70.8667	81.5485	121.626		6.42445	294.293	41.0227	627.747
24.6253	72.5528	81.5485	120.187		6.42445	298.266	41.0227	629.293
11.0529	73.8981	81.5485	118.855		6.42445	302.241	41.0227	630.861
11.0529	73.1278	81.5485	117.636		6.42445	306.218	41.0227	632.451
11.0529	72.3577	81.5485	116.53		6.42445	310.197	41.0227	634.062
11.0529	71.5877	81.5485	115.543		6.42445	314.178	41.0227	635.695
11.0529	70.8179	81.5485	114.675		6.42445	318.161	41.0227	637.349
11.0529	70.0482	81.5485	113.93		6.42445	322.146	41.0227	639.025
11.0529	69.2786	81.5485	113.31		6.42445	326.132	41.0227	639.817
11.0529	68.5092	81.5485	112.817		6.42445	330.119	41.0227	639.096
11.0529	67.74	81.5485	112.451		6.42445	334.109	41.0227	638.399
11.0529	66.971	81.5485	112.215		6.42445	338.099	41.0227	637.726
11.0529	66.2021	81.5485	112.109		6.42445	342.092	41.0227	637.079
11.0529	65.4334	81.5485	112.133		6.42445	346.085	41.0227	636.456
11.0529	64.6648	81.5485	112.287		6.42445	350.08	41.0227	635.857
11.0529	63.8965	81.5485	112.571		6.42445	354.076	41.0227	635.284
11.0529	63.1283	81.5485	112.984		6.42445	358.074	41.0227	634.736
11.0529	62.3604	81.5485	113.524		6.42445	362.073	41.0227	634.213
11.0529	61.5926	81.5485	114.191		6.42445	366.073	41.0227	633.715
11.0529	60.8251	81.5485	114.981		6.42445	370.074	41.0227	633.242
11.0529	60.0578	81.5485	115.894		6.42445	374.076	41.0227	632.794
9.51687	59.2907	81.5485	116.925		6.42445	378.079	41.0227	632.371
0.390261	58.6297	81.5485	118.073		6.42445	382.083	41.0227	631.974
0.390261	57.9863	81.5485	119.334		6.42445	386.089	41.0227	631.602
0.390261	57.5671	81.5485	120.706		6.42445	390.095	41.0227	631.255
0.390261	57.376	81.5485	122.184		6.42445	394.102	41.0227	630.934
0.390261	57.4019	81.5485	123.766		6.42445	398.11	41.0227	630.639
0.390261	57.4278	81.5485	125.448		6.42445	402.119	41.0227	630.369
0.390261	57.4536	81.5485	127.226		6.42445	406.129	41.0227	630.124
0.390261	57.4795	81.5485	129.097		6.42445	410.14	41.0227	629.905
0.390261	57.5054	81.5485	131.058		6.42445	414.152	41.0227	629.712
0.390261	57.5313	81.5485	133.104		6.42445	418.164	41.0227	629.544
0.390261	57.5572	81.5485	135.232		6.42445	422.177	41.0227	629.402
0.390261	57.5831	81.5485	137.438		6.42445	426.191	41.0227	629.285
0.390261	57.609	81.5485	139.72		6.42445	430.206	41.0227	629.195
0.390261	57.6349	81.5485	142.074		6.42445	434.221	41.0227	629.129
0.390261	57.6608	81.5485	144.496		6.42445	438.237	41.0227	629.09
0.390261	57.6868	81.5485	146.985		6.42445	442.254	41.0227	629.076
0.390261	57.7127	81.5485	149.535		6.42445	446.271	41.0227	629.088
0.390261	57.7386	81.5485	152.146		6.42445	450.289	41.0227	629.126
0.390261	57.7646	81.5485	154.814		6.42445	454.308	41.0227	629.189
0.390261	57.7905	81.5485	157.536		6.42445	458.327	41.0227	629.278
0.390261	57.8165	81.5485	160.309		6.42445	462.347	41.0227	629.393
0.390261	57.8425	81.5485	163.132		6.42445	466.367	41.0227	629.533
5.878	57.8685	76.2672	165.975		11.9125	470.388	45.9476	630.082
5.95882	58.2712	76.1895	168.862		11.9933	474.447	46.0209	630.661
5.95882	58.6796	76.1895	171.794		11.9933	478.505	46.0209	631.266
5.95882	59.0882	76.1895	174.767		11.9933	482.564	46.0209	631.896
5.95882	59.4969	76.1895	177.78		11.9933	486.623	46.0209	632.551
5.95882	59.9057	76.1895	180.832		11.9933	490.682	46.0209	633.23
5.95882	60.3147	76.1895	183.919		11.9933	494.741	46.0209	633.935
5.95882	60.7239	76.1895	187.041		11.9933	498.8	46.0209	634.664
5.95882	61.1332	76.1895	190.197		11.9933	502.858	46.0209	635.419
5.95882	61.5426	76.1895	193.383		11.9933	506.917	46.0209	636.197
5.95882	61.9521	82.6831	196.599		11.9933	510.976	46.0209	637.001
5.95882	62.3618	82.6831	199.835		11.9933	515.035	46.0209	637.828
5.52636	62.7716	82.6831	203.099		11.9933	519.094	46.0209	638.68
5.74382	63.1552	82.6831	206.389		11.9933	523.153	46.0209	639.557
5.74382	63.5248	82.6831	209.704		11.9933	527.213	46.0209	640.457
5.74382	63.8948	82.6831	213.044		11.9933	531.272	46.0209	641.382
5.74382	64.2651	82.6831	216.407		11.9933	535.331	46.0209	642.33
2.02407	303.804	61.207	456.502		27.1519	55.5754	25.0166	631.694
2.02407	299.784	61.207	453.374		27.1519	57.3081	25.0166	634.897
2.02407	295.764	68.303	231.744		27.1519	59.0519	25.0166	124.741
2.02407	291.743	61.207	447.159		27.1519	60.8059	25.0166	641.331
2.02407	287.723	61.207	444.073		27.1519	62.5413	25.0166	644.561
2.02407	283.703	61.207	441.001		27.1519	64.2786	25.0166	647.8
2.02407	279.683	61.207	437.945		27.1519	66.1608	25.0166	651.048
2.02407	275.663	61.207	434.903		27.1519	68.2038	25.0166	654.304
2.02407	271.643	61.207	431.878		27.1519	70.3953	25.0166	657.569
2.02407	267.623	61.207	428.868		27.1519	72.7237	25.0166	660.841
2.02407	263.603	61.207	425.874		27.1519	75.1777	25.0166	664.122
2.02407	259.584	61.207	422.897		27.1519	77.747	25.0166	667.411
2.02407	255.564	61.207	419.936		27.1519	80.4216	25.0166	670.707
2.02407	251.545	61.207	416.993		27.1519	83.1927	25.0166	674.012
2.02407	247.525	61.207	414.067		27.1519	86.0519	25.0166	677.324
2.02407	243.506	61.207	411.16		27.1519	88.9916	25.0166	680.643
2.02407	239.487	61.207	408.27		27.1519	92.0049	25.0166	683.971
2.02407	235.468	61.207	405.4		27.1519	95.0854	25.0166	687.305
2.02407	231.449	49.7467	402.538		27.1519	98.2276	25.0166	690.646
2.02407	227.43	49.7467	399.681		27.1519	101.426	25.0166	693.995
2.02407	223.411	49.7467	396.842		27.1519	104.676	25.0166	697.351
2.02407	219.392	49.7467	394.024		27.1519	107.974	25.0166	700.714
2.02407	215.374	49.1996	391.205		27.1519	111.315	25.0166	704.083
2.02407	211.356	49.1996	388.394		27.1519	114.696	25.0166	707.459
2.02407	207.337	49.1996	385.584		27.1519	118.115	25.0166	710.842
2.02407	203.319	49.1996	382.775		27.1519	121.567	25.0166	714.231
2.02407	199.302	49.1996	379.976		27.1519	125.05	25.0166	717.627
2.02407	195.284	49.1996	377.175		27.1519	128.563	25.0166	721.029
4.70178	191.267	45.9614	374.552		29.6454	132.103	23.2151	724.468
14.3043	187.268	36.4404	372.447		37.7174	135.742	20.1381	728.003
14.3043	183.329	36.4404	370.348		37.7174	139.612	20.1381	731.542
14.3043	179.393	36.4404	368.247		37.7174	143.491	20.1381	735.086
14.3043	175.46	43.2362	365.764		37.7174	147.377	20.1381	738.636
14.3043	171.532	43.2362	363.204		37.7174	151.269	20.1381	742.19
14.3043	167.608	43.2362	360.651		37.7174	155.168	20.1381	745.748
14.3043	163.688	43.2362	358.1		37.7174	159.073	20.1381	749.312
14.3043	159.773	43.2362	355.547		37.7174	162.983	20.1381	752.879
14.3043	155.863	43.2362	353		37.7174	166.898	20.1381	756.452
14.3043	151.958	43.2362	350.46		37.7174	170.818	20.1381	760.029
14.3043	148.06	43.2362	347.918		37.7174	174.743	20.1381	763.61
14.3043	144.167	43.2362	345.379		37.7174	178.672	20.1381	767.196
15.995	140.282	41.6418	342.94		39.3399	182.604	19.6448	770.796
19.5409	136.441	38.3261	340.705		42.7546	186.557	19.0485	774.424
19.5409	132.69	38.3261	338.468		42.7546	190.547	19.0485	778.055
19.5409	128.954	38.3261	336.234		42.7546	194.538	19.0485	781.69
19.5409	125.233	38.3261	334.005		42.7546	198.53	19.0485	785.329
19.5409	121.531	38.3261	331.783		42.7546	202.524	19.0485	788.971
19.5409	117.847	38.3261	329.565		42.7546	206.519	19.0485	792.618
19.5409	114.184	38.3261	327.38		42.7546	210.515	19.0485	796.267
19.5409	110.543	38.3261	325.229		42.7546	214.512	19.0485	799.921
19.5409	106.926	37.4831	323.101		42.7546	218.51	19.0485	803.578
19.5409	103.336	37.4831	320.981		42.7546	222.509	19.0485	807.238
19.5409	99.7757	37.4831	318.895		42.7546	226.509	19.0485	810.902
19.5409	96.2469	37.4831	316.846		42.7546	230.509	19.0485	814.569
19.5409	92.7532	37.4831	314.833		42.7546	234.511	19.0485	818.239
14.4045	89.2982	42.823	312.591		38.4468	238.513	18.4424	821.916
11.8483	85.7228	45.5609	310.245		36.3299	242.467	18.7079	825.597
11.8483	82.0954	45.5609	307.933		36.3299	246.398	18.7079	829.281
11.8483	78.5	45.5609	305.655		36.3299	250.331	18.7079	832.968
11.8483	74.9405	45.5609	303.411		36.3299	254.267	18.7079	836.658
11.8483	71.4213	43.0329	301.191		36.3299	258.205	18.7079	840.351
11.8483	67.9476	43.0329	298.98		36.3299	262.146	18.7079	844.046
11.8483	64.5255	43.0329	296.771		36.3299	266.088	18.7079	847.745
11.8483	61.162	43.0329	294.575		36.3299	270.033	18.7079	851.447
11.5889	57.8654	43.1372	292.373		36.025	273.979	19.0103	855.144
9.52092	54.6335	44.1019	290.023		33.421	277.925	21.6284	858.782
9.52092	51.3837	44.1019	287.68		33.421	281.85	21.6284	862.423
9.52092	48.2248	44.1019	285.35		33.421	285.777	21.6284	866.068
9.52092	45.1715	44.1019	283.029		33.421	289.707	21.6284	869.716
9.52092	42.241	44.1019	280.708		33.421	293.64	21.6284	873.367
9.52092	39.4534	44.1019	278.4		33.421	297.575	21.6284	877.022
9.52092	36.8322	44.1019	276.106		33.421	301.513	21.6284	880.68
9.52092	34.4046	44.1019	273.814		33.421	305.452	21.6284	884.341
9.52092	32.201	44.1019	271.531		33.421	309.394	21.6284	888.005
9.52092	30.2549	44.1019	269.261		33.421	313.338	21.6284	891.672
9.52092	28.6016	44.1019	267.003		33.421	317.284	21.6284	895.342
9.52092	27.2763	44.1019	264.746		33.421	321.232	21.6284	899.016
9.52092	26.3114	44.1019	262.504		33.421	325.182	21.6284	902.692
9.52092	25.7331	44.1019	260.277		33.421	329.134	21.6284	906.371
9.52092	25.5584	44.1019	258.054		33.421	333.087	21.6284	910.053
9.52092	25.7927	44.1019	255.841		33.421	337.042	21.6284	913.738
9.52092	26.4287	44.1019	253.644		33.421	340.999	21.6284	917.426
9.52092	27.0824	44.1019	251.461		33.421	344.958	21.6284	921.117
9.52092	27.7369	44.1019	249.279		33.421	348.917	21.6284	924.81
13.9998	28.3924	39.8728	247.35		37.3924	352.879	20.3189	928.536
14.2353	29.3509	39.6517	245.447		37.604	356.881	20.2741	932.266
14.2353	30.3271	42.4869	243.44		37.604	360.887	20.2741	935.999
14.2353	31.3049	42.4869	241.278		37.604	364.893	20.2741	939.733
14.2353	32.2842	42.4869	239.131		37.604	368.899	20.2741	943.471
14.2353	33.265	42.4869	236.997		37.604	372.906	20.2741	947.21
14.2353	34.2471	42.4869	234.865		37.604	376.913	20.2741	950.952
14.2353	35.2305	42.4869	232.749		37.604	380.921	20.2741	954.696
14.2353	36.2151	42.4869	230.65		37.604	384.929	20.2741	958.443
14.2353	37.2009	42.4869	228.561		37.604	388.938	20.2741	962.192
14.2353	38.1876	42.4869	226.478		37.604	392.947	20.2741	965.943
14.2353	39.1754	42.4869	224.413		37.604	396.956	20.2741	969.696
14.2353	40.1642	42.4869	222.367		37.604	400.966	20.2741	973.451
14.2353	41.1538	42.4869	220.326		37.604	404.976	20.2741	977.209
14.2353	42.1443	42.4869	218.299		37.604	408.987	20.2741	980.968
18.0378	43.1356	42.4869	216.29		37.604	412.998	20.2741	984.73
18.0378	44.1251	42.4869	214.302		37.604	417.009	20.2741	988.494
18.0378	45.3722	42.4869	212.316		37.604	421.021	20.2741	992.26
18.3077	46.6108	42.4869	210.349		37.604	425.033	20.2741	996.028
18.3077	47.8705	42.4869	208.404		37.604	429.045	20.2741	999.798
18.3077	49.1317	42.4869	206.477		37.604	433.058	20.2741	1003.57
18.3077	50.3944	42.4869	204.555		37.604	437.07	20.2741	1007.34
18.3077	51.6585	42.4869	202.656		37.604	441.084	20.2741	1011.12
17.3565	52.9238	43.4098	200.737		36.7325	445.097	20.5055	1014.89
16.2306	54.1254	44.5043	198.781		35.7052	449.101	20.8308	1018.65
16.2306	55.2511	44.5043	196.84		35.7052	453.095	20.8308	1022.41
16.2306	56.3777	44.5043	194.926		35.7052	457.089	20.8308	1026.18
16.2306	57.505	44.5043	193.037		35.7052	461.084	20.8308	1029.95
16.2306	58.6331	44.5043	191.209		35.7052	465.079	20.8308	1033.71
16.2306	59.762	44.5043	189.444		35.7052	469.075	20.8308	1037.48
16.2306	60.8916	44.5043	187.744		35.7052	473.07	20.8308	1041.26
16.2306	62.0177	44.5043	186.11		35.7052	477.067	20.8308	1045.03
7.59668	62.6738	44.5043	184.544		35.7052	481.064	20.8308	1048.81
7.59668	63.1696	44.5043	183.048		35.7052	485.061	20.8308	1052.59
7.59668	63.6662	44.5043	181.624		35.7052	489.058	20.8308	1056.37
6.74962	64.1633	45.3732	180.216		34.7372	493.056	21.3709	1060.13
4.6432	64.5926	53.0045	178.4		26.4366	497.042	27.0505	1063.75
4.6432	64.4341	53.0045	176.652		26.4366	500.917	27.0505	1067.37
4.6432	64.2766	53.0045	174.973		26.4366	504.794	27.0505	1071
4.6432	64.1204	53.0045	173.365		26.4366	508.674	27.0505	1074.63
4.6432	63.9653	53.0045	171.831		26.4366	512.556	27.0505	1078.26
4.6432	63.8114	53.0045	170.371		26.4366	516.44	27.0505	1081.9
4.6432	63.6587	53.0045	168.988		26.4366	520.326	27.0505	1085.53
7.83692	63.1147	53.0045	167.683		26.4366	524.213	27.0505	1089.17
7.83692	62.5669	53.0045	166.459		26.4366	528.103	27.0505	1092.82
7.83692	62.0192	53.0045	165.316		26.4366	531.995	27.0505	1096.46
7.83692	61.4718	53.0045	164.257		26.4366	535.888	27.0505	1100.11
7.83692	60.9246	53.0045	163.282		26.4366	539.784	27.0505	1103.76
7.83692	60.3777	53.0045	162.393		26.4366	543.681	27.0505	1107.41
7.83692	59.831	53.0045	161.593		26.4366	547.58	27.0505	1111.07
7.83692	59.3461	53.0045	160.88		26.4366	551.48	27.0505	1114.72
7.83692	59.0794	53.0045	160.258		26.4366	555.382	27.0505	1118.38
7.83692	59.0332	53.0045	159.727		26.4366	559.286	27.0505	1122.05
8.23933	59.2081	53.4515	159.276		26.1757	563.192	27.1171	1125.71
13.8604	59.5743	59.3122	158.783		23.3134	567.092	28.6224	1129.34
13.8604	59.7922	59.3122	158.383		23.3134	570.907	28.6224	1132.97
13.8604	60.228	59.3122	158.075		23.3134	574.725	28.6224	1136.6
13.8604	60.8779	59.3122	157.862		23.3134	578.546	28.6224	1140.24
13.8604	61.7363	59.3122	157.742		23.3134	582.369	28.6224	1143.87
13.8604	62.7964	59.3122	157.717		23.3134	586.195	28.6224	1147.52
13.8604	64.0498	59.3122	157.786		23.3134	590.024	28.6224	1151.16
13.8604	65.4874	59.3122	157.949		23.3134	593.855	28.6224	1154.8
13.8604	67.0995	59.3122	158.206		23.3134	597.689	28.6224	1158.45
13.8604	68.8759	59.3122	158.557		23.3134	601.525	28.6224	1162.1
13.8604	70.8061	59.3122	159.001		23.3134	605.364	28.6224	1165.76
11.0941	372.04	88.5821	490.033		21.4756	0.509543	14.3534	630.223
11.0941	368.251	88.5821	492.909		21.4756	2.00494	14.3534	634.178
11.0941	364.466	88.5821	233.906		21.4756	3.5115	14.3534	110.746
11.0941	360.686	88.5821	498.707		21.4756	4.98864	14.3534	642.091
11.0941	356.911	88.5821	501.629		21.4756	7.27303	14.3534	646.049
11.0941	353.141	88.5821	504.566		21.4756	10.0978	14.3534	650.008
11.0941	349.377	88.5821	507.517		21.4756	13.2711	14.3534	653.968
11.0941	345.619	88.5821	510.482		21.4756	16.6711	14.3534	657.928
11.0941	341.866	88.5821	513.462		21.4756	20.2227	14.3534	661.889
11.0941	338.12	88.5821	516.455		21.4756	23.8788	14.3534	665.851
11.0941	334.38	88.5821	519.462		32.8561	27.6094	14.3534	669.814
11.0941	330.646	88.5821	522.482		34.9455	31.2917	14.3534	673.777
11.0941	326.919	88.5821	525.515		34.9455	35.0192	14.3534	677.741
11.0941	323.198	88.5821	528.562		34.9455	38.7942	14.3534	681.706
11.0941	319.485	88.5821	531.621		34.9455	42.6066	14.3534	685.671
11.0941	315.779	88.5821	534.692		34.9455	46.4489	14.3534	689.637
11.0941	312.081	88.5821	537.776		34.9455	50.3154	14.3534	693.604
11.0941	308.39	88.5821	540.871		34.9455	54.2018	14.3534	697.572
11.0941	304.708	88.5821	543.979		34.9455	58.1048	14.3534	701.54
11.0941	301.034	88.5821	547.098		34.9455	62.0215	14.3534	705.509
11.0941	297.369	88.5821	550.229		34.9455	65.9499	14.3534	709.478
11.0941	293.712	88.5821	553.371		34.9455	69.8884	14.3534	713.448
8.29215	290.065	71.877	556.863		34.9455	73.8354	31.1374	717.36
10.8261	286.094	69.5259	560.411		34.9455	77.7899	33.6719	721.264
10.8261	282.074	69.5259	563.965		34.9455	81.7509	33.6719	725.17
10.8261	278.056	69.5259	567.526		34.9455	85.7175	33.6719	729.077
10.8261	274.037	69.5259	571.092		34.9455	89.6892	33.6719	732.985
10.8261	270.019	69.5259	574.665		34.9455	93.6653	33.6719	736.894
10.8261	266.001	69.5259	578.243		34.9455	97.6453	33.6719	740.805
10.8261	261.983	69.5259	581.827		34.9455	101.629	33.6719	744.717
10.8261	257.966	69.5259	585.417		34.9455	105.616	33.6719	748.631
10.8261	253.949	69.5259	589.013		34.9455	109.605	33.6719	752.545
10.8261	249.933	69.5259	592.613		34.9455	113.597	33.6719	756.461
10.8261	245.917	69.5259	596.22		34.9455	117.592	33.6719	760.378
10.8261	241.901	69.5259	599.831		34.9455	121.588	33.6719	764.296
10.8261	237.886	69.5259	603.448		34.9455	125.587	33.6719	768.215
10.8261	233.871	69.5259	607.069		34.9455	129.587	33.6719	772.136
10.8261	229.857	69.5259	610.696		34.9455	133.589	33.6719	776.057
10.8261	225.843	69.5259	614.327		34.9455	137.593	33.6719	779.98
10.8261	221.83	69.5259	617.964		34.9455	141.597	33.6719	783.903
10.8261	217.817	69.5259	621.605		34.9455	145.604	33.6719	787.828
10.8261	213.805	69.5259	625.251		34.9455	149.611	33.6719	791.753
10.8261	209.794	69.5259	628.901		34.9455	153.619	33.6719	795.68
10.8261	205.783	69.5259	632.556		34.9455	157.628	33.6719	799.608
10.8261	201.773	69.5259	636.215		34.9455	161.639	33.6719	803.537
10.8261	197.763	69.5259	639.879		34.9455	165.65	33.6719	807.466
10.8261	193.755	69.5259	643.547		34.9455	169.662	33.6719	811.397
10.8261	189.747	69.5259	647.219		34.9455	173.674	33.6719	815.329
10.8261	185.74	69.5259	650.896		34.9455	177.688	33.6719	819.261
10.8261	181.734	69.5259	654.576		34.9455	181.702	33.6719	823.195
10.8261	177.729	69.5259	658.26		34.9455	185.717	33.6719	827.129
10.8261	173.725	69.5259	661.949		34.9455	189.732	33.6719	831.064
10.8261	169.722	69.5259	665.641		34.9455	193.748	33.6719	835
10.8261	165.72	69.5259	669.337		34.9455	197.764	33.6719	838.937
10.8261	161.72	69.5259	673.036		34.4301	201.781	33.6719	842.875
10.8261	157.721	69.5259	676.74		29.385	205.797	33.6719	846.814
10.8261	153.723	69.5259	680.447		29.385	209.799	33.6719	850.754
10.8261	149.727	69.5259	684.158		29.385	213.802	33.6719	854.694
10.8261	145.733	69.5259	687.872		29.385	217.805	33.6719	858.635
10.8261	141.74	69.5259	691.589		29.385	221.809	33.6719	862.577
10.8261	137.75	69.5259	695.31		29.385	225.814	33.6719	866.52
10.8261	133.761	69.5259	699.035		29.385	229.819	33.6719	870.464
10.8261	129.775	69.5259	702.762		29.385	233.825	33.6719	874.408
10.8261	125.791	69.5259	706.493		29.385	237.831	33.6719	878.353
10.8261	121.81	69.5259	710.227		29.385	241.838	33.6719	882.299
10.8261	117.832	69.5259	713.965		29.385	245.845	33.6719	886.246
10.2109	113.857	70.0797	717.698		29.385	249.852	33.06	890.198
4.2165	109.897	75.7795	721.363		29.385	253.86	26.8448	894.2
4.2165	106.057	75.7795	725.031		30.0134	257.869	26.8448	898.201
4.2165	102.228	75.7795	728.703		34.8898	261.867	26.8448	902.203
4.2165	98.4138	75.7795	732.379		34.8898	265.8	26.8448	906.206
4.2165	94.6141	75.7795	736.059		34.8898	269.734	26.8448	910.208
4.2165	90.831	75.7795	739.741		34.8898	273.67	26.8448	914.21
4.2165	87.0663	75.7795	743.428		34.8898	277.608	26.8448	918.213
4.2165	83.3222	75.7795	747.118		34.8898	281.547	26.8448	922.216
4.2165	79.6012	75.7795	750.811		34.8898	285.487	26.8448	926.219
4.2165	75.906	75.7795	754.507		34.8898	289.429	26.8448	930.222
4.2165	72.2401	75.7795	758.207		34.8898	293.372	26.8448	934.225
4.2165	68.6074	75.7795	761.909		34.8898	297.316	26.8448	938.229
4.2165	65.0123	75.7795	765.615		17.2741	301.261	26.8448	942.232
5.16671	61.4604	74.2168	769.313		17.0593	305.069	28.002	946.212
13.4695	57.9229	64.8949	772.949		17.0593	308.88	35.5077	950.049
13.4695	54.2193	64.8949	776.588		17.0593	312.695	35.5077	953.888
13.4695	50.5499	64.8949	780.231		17.0593	316.515	35.5077	957.728
13.4695	46.9207	64.8949	783.876		17.0593	320.339	35.5077	961.569
13.4695	43.3395	64.8949	787.525		17.0593	324.169	35.5077	965.411
13.4695	39.8157	64.8949	791.178		17.0593	328.002	35.5077	969.255
13.4695	36.3614	64.8949	794.833		17.0593	331.839	35.5077	973.099
13.4695	32.9921	64.8949	798.492		17.0593	335.681	35.5077	976.945
13.4695	29.7272	64.8949	802.153		17.0593	339.526	35.5077	980.792
13.4695	26.5921	64.8949	805.818		17.0593	343.376	35.5077	984.64
9.49195	23.6192	84.6994	809.168		17.0593	347.228	13.362	988.542
9.87153	22.1481	85.0508	812.517		17.0593	351.085	12.9801	992.445
9.87153	21.1009	85.0508	815.873		17.0593	354.945	12.9801	996.35
9.87153	20.492	85.0508	819.234		17.0593	358.808	12.9801	1000.26
9.87153	20.3445	85.0508	822.601		17.0593	362.674	12.9801	1004.16
9.87153	20.6646	85.0508	825.974		17.0593	366.543	12.9801	1008.07
9.87153	21.3573	85.0508	829.352		17.0593	370.416	12.9801	1011.98
9.87153	22.0506	85.0508	832.736		17.0593	374.291	12.9801	1015.89
9.87153	22.7444	85.0508	836.126		17.0593	378.169	12.9801	1019.79
9.87153	23.4387	85.0508	839.52		16.7477	382.05	12.9801	1023.7
9.87153	24.1335	85.0508	842.921		11.5467	385.927	12.9801	1027.62
9.87153	24.817	85.0508	846.326		11.5467	389.707	12.9801	1031.53
9.87153	25.4959	85.0508	849.737		11.5467	393.492	12.9801	1035.44
9.87153	26.1757	85.0508	853.153		11.5467	397.282	12.9801	1039.35
9.87153	26.8565	85.0508	856.574		11.5467	401.076	12.9801	1043.27
9.87153	27.5382	85.0508	860		11.5467	404.875	12.9801	1047.18
9.87153	28.2207	85.0508	863.431		11.5467	408.678	12.9801	1051.1
9.87153	28.904	85.0508	866.867		11.5467	412.486	12.9801	1055.02
9.87153	29.5881	85.0508	870.308		11.5467	416.298	12.9801	1058.93
9.87153	30.2729	85.0508	873.754		11.5467	420.114	12.9801	1062.85
9.87153	30.9584	85.0508	877.204		11.5467	423.934	12.9801	1066.77
10.1852	31.6446	85.2052	880.647		11.5467	427.758	12.6696	1070.68
15.7718	32.3526	87.9027	883.889		11.5467	431.585	7.61652	1074.51
15.7718	33.4315	87.9027	887.137		11.5467	435.416	7.61652	1078.34
11.4627	34.4351	87.9027	890.392		11.5467	439.251	7.61652	1082.16
11.4627	35.2338	87.9027	893.653		11.5467	443.089	7.61652	1085.99
11.4627	36.0332	87.9027	896.92		13.7765	446.931	7.61652	1089.83
11.4627	36.833	87.9027	900.193		14.0377	450.73	7.61652	1093.66
11.4627	37.6335	87.9027	903.473		14.0377	454.529	7.61652	1097.49
11.4627	38.4345	87.9027	906.758		14.0377	458.332	7.61652	1101.33
11.4627	39.2359	87.9027	910.049		14.0377	462.138	7.61652	1105.17
11.4627	40.0379	87.9027	913.346		14.0377	465.948	7.61652	1109
11.4627	40.8307	87.9027	916.649		14.0377	469.761	7.61652	1112.84
11.4627	41.622	87.9027	919.958		14.0377	473.579	7.61652	1116.68
11.4627	42.414	87.9027	923.272		14.0377	477.399	7.61652	1120.53
11.4627	43.2068	87.9027	926.592		14.0377	481.223	7.61652	1124.37
11.4627	44.0002	87.9027	929.918		14.0377	485.05	7.61652	1128.22
11.4627	44.7943	87.9027	933.249		14.0377	488.88	7.61652	1132.06
13.7301	45.589	88.1436	936.569		14.0377	492.714	5.31438	1135.89
20.9957	46.5271	87.763	939.892		14.0377	496.55	5.2173	1139.71
20.9957	47.656	87.763	943.221		14.0377	500.389	5.2173	1143.53
20.9957	49.0229	87.763	946.556		14.0377	504.232	5.2173	1147.36
22.9037	50.463	87.763	949.895		14.0377	508.077	5.2173	1151.18
22.9037	52.0304	87.763	953.24		14.0377	511.925	5.2173	1155.01
22.9037	53.5882	87.763	956.59		14.0377	515.775	5.2173	1158.84
22.9037	55.1487	87.763	959.945		14.0377	519.629	5.2173	1162.67
22.9037	56.7118	87.763	963.306		14.0377	523.485	5.2173	1166.5
22.9037	58.2772	87.763	966.671		14.0377	527.343	5.2173	1170.34
22.9037	59.8448	87.763	970.041		14.0377	531.204	5.2173	1174.17
22.9037	61.4146	87.763	973.416		14.0377	535.067	5.2173	1178.01
22.9037	62.9863	87.763	976.797		14.0377	538.933	5.2173	1181.84
22.9037	64.5598	87.763	980.182		14.0377	542.801	5.2173	1185.68
22.9037	66.135	87.763	983.571		14.0377	546.671	5.2173	1189.52
22.9037	67.7102	87.763	986.966		17.9497	550.544	5.2173	1193.36
22.9037	69.2692	87.763	990.365		21.8978	554.502	5.2173	1197.21
22.9037	70.8304	87.763	993.769		21.8978	558.519	5.2173	1201.05
28.1193	72.3936	87.763	997.177		21.8978	562.536	5.2173	1204.89
28.1193	74.0751	87.763	1000.59		21.8978	566.554	5.2173	1208.74
28.1193	75.9059	87.763	1004.01		21.8978	570.571	5.2173	1212.59
28.7099	77.7864	87.763	1007.43		21.8978	574.588	5.2173	1216.43
28.7099	79.7096	87.763	1010.86		21.8978	578.605	5.2173	1220.28
28.7099	81.6368	87.763	1014.29		21.8978	582.623	5.2173	1224.13
28.7099	83.5438	87.763	1017.72		21.8978	586.64	5.2173	1227.99
28.7099	85.4548	87.763	1021.16		21.8978	590.657	5.2173	1231.84
28.7099	87.3701	87.763	1024.61		21.8978	594.675	5.2173	1235.69
21.0128	89.2894	86.1972	1028.25		16.3301	314.957	12.8295	1239.64
15.7179	90.7018	82.0129	1032.04		16.3301	318.706	18.2135	1243.64
15.7179	91.7612	82.0129	1035.83		16.3301	322.464	18.2135	1247.65
15.7179	92.8581	82.0129	1039.61		16.3301	326.231	18.2135	1251.66
15.7179	94.0936	82.0129	1043.41		16.3301	330.006	18.2135	1255.66
15.7179	95.463	82.0129	1047.2		16.3301	333.788	18.2135	1259.67
15.7179	96.9613	82.0129	1050.99		16.3301	337.579	18.2135	1263.68
15.7179	98.5834	82.0129	1054.79		16.3301	341.376	18.2135	1267.68
15.7179	100.324	82.0129	1058.59		16.3301	345.181	18.2135	1271.69
15.7179	102.178	82.0129	1062.39		16.3301	348.992	18.2135	1275.7
15.7179	104.139	82.0129	1066.19		16.3301	352.811	18.2135	1279.71
15.7179	106.204	82.0129	1069.99		16.3301	356.636	18.2135	1283.71
9.87153	20.3445	36.3825	161.284		16.3301	360.467	42.5047	43.0572
9.87153	21.0485	36.3825	159.162		16.3301	364.304	42.5047	43.531
9.87153	21.7526	43.5175	234.556		16.3301	368.147	42.5047	52.2574
9.87153	22.4568	36.4287	155.01		16.3301	371.996	42.5047	45.3844
9.87153	23.1612	36.4287	152.953		16.3301	375.85	42.5047	46.7347
9.87153	23.8656	36.4287	150.902		16.3301	379.71	42.5047	48.3429
9.87153	24.5702	36.4287	148.864		20.0231	383.575	42.5047	50.1884
9.87153	25.2749	36.4287	146.841		20.2863	387.524	42.5047	52.2503
9.87153	25.9796	36.4287	144.834		20.2863	391.482	42.5047	54.5081
9.87153	26.6845	36.4287	142.842		20.2863	395.443	42.5047	56.942
9.87153	27.3895	36.4287	140.849		20.2863	399.407	42.5047	59.5337
9.87153	28.0945	36.4287	138.871		20.2863	403.374	42.5047	62.1353
9.87153	28.7996	36.4287	136.911		20.2863	407.343	42.5047	64.7933
9.87153	29.5048	36.4287	134.968		20.2863	411.316	42.5047	67.3922
9.87153	30.21	36.4287	133.043		20.2863	415.291	42.5047	70.1058
9.87153	30.9153	36.4287	131.132		20.2863	419.268	42.5047	72.7787
9.87153	31.6207	36.4287	129.227		20.2863	423.249	42.5047	75.3568
10.1852	32.3261	36.4287	127.342		20.2863	427.231	42.5047	78.0515
11.7429	33.0532	36.8687	125.284		20.2863	431.216	38.47	80.4949
11.4627	33.6606	36.9137	123.231		20.2863	435.204	38.1884	83.0254
11.4627	34.4714	36.9137	121.195		20.2863	439.193	38.1884	85.6653
11.4627	35.2824	36.9137	119.16		13.526	443.185	38.1884	88.4059
11.4627	36.0936	36.9137	117.14		11.889	447.013	38.1884	91.239
11.4627	36.905	36.9137	115.14		11.889	450.803	38.1884	94.1572
11.4627	37.7166	40.5251	113.039		11.889	454.597	38.1884	97.1535
11.4627	38.5284	40.5251	110.486		11.889	458.397	38.1884	100.222
11.4627	39.3403	40.5251	107.944		11.889	462.202	38.1884	103.356
11.4627	40.1525	57.5784	105.012		11.889	466.012	38.1884	106.55
11.4627	40.9647	57.5784	101.87		11.889	469.827	38.1884	109.801
11.4627	41.7772	57.5784	98.7313		11.889	473.646	38.1884	113.103
11.4627	42.5898	57.5784	95.6373		11.889	477.471	38.1884	116.452
11.4627	43.4025	57.5784	92.5343		11.889	481.299	38.1884	119.846
11.4627	44.2154	57.5784	89.487		11.889	485.133	38.1884	123.279
18.938	45.0283	54.4914	86.8243		11.889	488.97	45.6683	126.964
20.9234	46.3417	53.772	84.3246		6.13136	492.812	47.6504	130.727
22.701	47.7891	53.772	81.8764		5.57729	496.517	47.6504	134.509
22.701	49.2905	53.772	79.4649		5.57729	500.212	47.6504	138.307
22.9037	50.8734	53.772	77.1382		5.57729	503.914	47.6504	142.122
22.9037	52.4715	53.772	74.8414		5.57729	507.622	47.6504	145.952
22.9037	54.0704	53.772	72.6286		5.57729	511.337	47.6504	149.795
22.9037	55.6702	53.772	70.4927		5.57729	515.057	47.6504	153.651
22.9037	57.2707	53.772	68.4134		5.57729	518.783	47.6504	157.519
22.9037	58.872	53.772	66.4487		5.57729	522.514	47.6504	161.397
22.9037	60.474	53.772	64.5402		45.5563	25.7531	47.6504	165.286
22.9037	62.0766	54.0379	62.7452		45.5563	25.6608	47.6504	169.185
22.9037	63.6798	54.0379	61.0618		45.5563	26.0081	47.6504	173.093
28.1193	65.2764	49.9176	59.571		45.5563	26.7826	52.0179	177.116
28.7099	67.1818	49.2538	58.2327		45.5563	27.9586	52.5093	181.153
28.7099	69.1251	49.2538	56.9824		45.5563	29.5006	52.5093	185.194
28.7099	71.0719	49.2538	55.8469		45.5563	31.3683	52.5093	189.238
28.7099	73.022	49.2538	54.8606		45.5563	33.5202	52.5093	193.284
28.7099	74.9753	49.2538	53.9766		45.5563	35.9168	52.5093	197.333
28.7099	76.9315	49.2538	53.2252		45.5563	38.5223	52.5093	201.385
28.7099	78.8905	49.2538	52.6387		49.054	41.305	52.5093	205.439
28.7099	80.852	49.2538	52.1654		72.2939	44.0147	52.5093	209.495
23.8371	53.9756	35.695	232.875		72.2939	45.5447	70.2125	421.397
23.8371	51.9557	35.695	228.987		72.2939	47.3097	70.2125	417.439
23.8371	50.1213	43.5175	234.556		72.2939	49.2889	70.2125	182.375
23.8371	48.4887	35.695	221.223		72.2939	51.4619	70.2125	409.526
23.8371	46.8865	35.695	217.346		72.2939	53.8089	70.2125	405.571
23.8371	45.288	35.695	213.474		72.2939	56.3116	70.2125	401.616
23.8371	43.6934	35.695	209.606		72.2939	58.9533	70.2125	397.662
23.8371	42.1032	35.695	205.743		72.2939	61.7186	70.2125	393.709
23.8371	40.5176	35.695	201.884		77.6748	64.5939	70.2125	389.757
23.8371	38.9371	35.695	198.03		78.2311	67.2903	70.2125	385.806
19.8843	37.3622	38.6968	194.213		78.2311	70.0689	74.138	381.948
6.27674	36.0616	60.2046	190.597		78.2311	72.9484	80.7303	378.677
6.27674	36.4699	60.2046	186.996		78.2311	75.9189	80.7303	375.419
6.27674	36.8789	60.2046	183.409		78.2311	78.9712	80.7303	372.174
6.27674	37.2886	60.2046	179.838		78.2311	82.0972	80.7303	368.944
6.27674	37.6989	60.2046	176.284		78.2311	85.2897	80.7303	365.729
6.27674	38.1099	60.2046	172.747		78.2311	88.5424	80.7303	362.528
6.27674	38.5216	60.2046	169.228		78.2311	91.8494	80.7303	359.342
6.27674	38.9339	60.2046	165.729		78.2311	95.2057	80.7303	356.173
6.27674	39.3467	60.2046	162.251		78.2311	98.6067	80.7303	353.019
11.9474	39.7602	65.3008	158.989		78.2311	102.048	74.5868	350.13
12.5566	40.588	65.8313	155.78		50.9416	105.527	73.9541	347.289
12.5566	41.4593	65.8313	152.606		50.153	109.473	73.9541	344.47
12.5566	42.3311	65.8313	149.469		50.153	113.436	73.9541	341.675
12.5566	43.2034	65.8313	146.371		50.153	117.402	73.9541	338.903
12.5566	44.0761	65.8313	143.315		50.153	121.37	73.9541	336.156
12.5566	44.9492	65.8313	140.303		50.153	125.341	73.9541	333.434
12.5566	45.8228	65.8313	137.337		50.153	129.314	73.9541	330.738
12.5566	46.6967	65.8313	134.422		50.153	133.289	73.9541	328.067
12.5566	47.571	65.8313	131.558		50.153	137.265	73.9541	325.424
12.5566	48.4457	65.8313	128.751		50.153	141.243	73.9541	322.808
12.5566	49.3206	65.8313	126.002		50.153	145.223	73.9541	320.22
23.3672	50.196	65.8313	123.316		50.153	149.204	73.9541	317.661
7.32358	51.133	39.7416	119.822		50.153	153.186	78.2182	313.971
7.99524	50.3244	39.0145	116.33		50.153	157.17	77.4011	310.253
7.99524	49.6959	39.0145	112.868		50.153	161.155	77.4011	306.541
8.39062	49.2513	39.0145	109.44		57.7308	165.14	77.4011	302.837
8.39062	48.8734	39.0145	106.047		60.4075	169.132	77.4011	299.141
8.39062	48.7498	39.0145	102.694		60.4075	173.128	77.4011	295.452
8.39062	48.8819	39.0145	99.3828		60.4075	177.126	77.4011	291.772
24.551	47.3331	39.0145	96.118		60.4075	181.126	77.4011	288.1
24.551	45.6982	39.0145	92.9038		60.4075	185.127	77.4011	284.436
24.551	44.0678	39.0145	89.7448		60.4075	189.129	77.4011	280.782
24.551	42.4246	39.0145	86.6463		60.4075	193.133	77.4011	277.137
24.551	40.7743	39.0145	83.614		60.4075	197.139	77.4011	273.502
24.551	39.1279	39.0145	80.6543		60.4075	201.146	77.4011	269.877
24.551	37.4859	39.0145	77.7742		60.4075	205.154	77.4011	266.263
24.551	35.8486	39.0145	74.9814		60.4075	209.163	77.4011	262.66
18.2798	34.2166	46.5803	72.3207		60.4075	213.173	83.363	259.321
16.3244	33.0652	49.2538	69.7833		60.4075	217.184	85.4811	256.093
16.3244	32.0906	49.2538	67.3673		60.4075	221.196	85.4811	252.888
16.3244	31.1241	49.2538	65.084		60.4075	225.209	85.4811	249.706
16.3244	30.1664	49.2538	62.9451		60.4075	229.223	85.4811	246.548
0.748465	29.218	49.2538	60.9629		60.4075	233.238	85.4811	243.415
0.748465	28.347	49.2538	59.1503		60.4075	237.254	85.4811	240.308
0.748465	27.8495	49.2538	57.5201		60.4075	241.27	85.4811	237.227
0.748465	27.7387	49.2538	56.085		60.4075	245.287	85.4811	234.175
33.0636	27.7213	49.2538	54.8573		58.2117	249.305	85.4811	231.152
33.0636	28.0302	49.2538	53.8482		57.9202	253.327	85.4811	228.158
33.0636	28.7206	49.2538	53.0675		57.9202	257.35	85.4811	225.196
33.0636	29.7742	49.2538	52.5234		57.9202	261.373	85.4811	222.266
33.0636	31.1658	49.2538	52.2216		57.9202	265.397	85.4811	219.37
33.0636	32.8651	49.2538	52.1654		57.9202	269.42	85.4811	216.509
33.0636	34.8221	49.2538	52.3556		57.9202	273.444	85.4811	213.684
33.0636	36.7712	49.2538	52.7899		57.9202	277.467	85.4811	210.897
33.0636	38.7324	49.2538	53.4474		57.9202	281.491	85.4811	208.149
33.0636	40.7205	49.2538	54.195		57.9202	285.515	85.4811	205.441
33.0636	42.7328	49.2538	55.0858		57.9202	289.539	85.4811	202.776
33.0636	44.7668	49.2538	56.1272		57.9202	293.563	85.4811	200.154
30.4421	46.8202	47.311	57.0799		57.9202	297.587	82.8361	197.46
30.0923	48.7015	47.0554	58.1472		57.9202	301.612	82.4828	194.793
30.0923	50.5647	47.0554	59.3401		57.9202	305.636	82.4828	192.171
30.0923	52.4421	47.0554	60.5831		42.2442	309.66	82.4828	189.596
30.0923	54.3326	47.0554	61.945		40.4465	313.514	82.4828	187.069
30.0923	56.2352	47.0554	63.417		40.4465	317.352	82.4828	184.593
30.0923	58.1488	47.0554	64.9266		40.4465	321.194	82.4828	182.169
30.0923	60.0725	47.7106	66.5391		40.4465	325.04	82.4828	179.8
30.0923	61.9837	47.7106	68.2466		40.4465	328.889	82.4828	177.487
30.0923	63.8958	53.772	70.0199		40.4465	332.741	82.4828	175.232
30.0923	65.8174	53.772	71.9064		40.4465	336.597	82.4828	173.038
30.0923	67.7479	53.772	73.9371		38.8501	340.455	82.4828	170.908
30.0923	69.6867	53.772	76.1021		38.1775	344.284	82.4828	168.842
30.0923	71.6331	53.772	78.3921		38.1775	348.07	82.4828	166.844
30.0923	73.5868	53.772	80.7024		38.1775	351.863	82.4828	164.915
24.7318	75.5279	37.6614	82.5755		38.1775	355.66	72.0472	162.215
24.692	76.6189	35.7979	84.4201		38.1775	359.462	70.8834	159.465
24.692	77.6316	35.7979	86.2733		38.1775	363.269	70.8834	156.766
16.5362	78.5539	35.7979	88.138		38.1775	367.081	70.8834	154.12
16.5362	79.3959	35.7979	90.0291		38.1775	370.897	70.8834	151.529
16.5362	80.2448	35.7979	91.9451		38.1775	374.718	70.8834	148.996
16.5362	81.1004	35.7979	93.8847		38.1775	378.543	70.8834	146.525
16.5362	81.9626	35.7979	95.8211		38.1775	382.373	70.8834	144.117
10.0286	82.8311	35.2626	97.4527		38.1775	386.206	65.7198	141.651
2.76354	83.408	36.2629	98.685		38.1775	390.043	58.9631	139.079
2.76354	83.5806	36.2629	99.9603		38.1775	393.884	58.9631	136.573
2.76354	83.7532	36.2629	101.277		38.1775	397.729	58.9631	134.136
2.76354	83.9259	36.2629	102.604		38.1775	401.577	58.9631	131.771
2.76354	84.0988	36.2215	103.971		38.1775	405.429	58.9631	129.483
2.76354	84.334	36.2215	105.429		38.1775	409.285	58.9631	127.275
2.76354	84.7335	36.9137	106.95		38.1775	413.143	58.9631	125.151
2.76354	85.2954	36.9137	108.53		38.1775	417.005	58.9631	123.115
2.76354	86.017	36.9137	110.22		38.1538	420.87	58.9631	121.171
2.76354	86.8947	36.9137	112.017		38.249	424.744	58.9631	119.323
2.76354	87.9247	36.9137	113.915		38.249	428.672	58.9631	117.576
2.76354	89.1023	36.9137	115.866		38.249	432.603	58.9631	115.933
2.76354	90.4225	36.9137	117.838		38.249	436.535	58.9631	114.399
2.76354	91.8799	36.9137	119.821		38.249	440.47	58.9631	112.978
2.76354	93.4691	36.9137	121.807		38.249	444.406	58.9631	111.674
2.76354	95.1843	36.9137	123.813		38.249	448.344	58.9631	110.49
2.76354	97.0195	36.9137	125.837		38.249	452.283	58.9631	109.43
2.76354	98.9691	36.9137	127.88		38.249	456.224	58.9631	108.497
2.76354	101.027	36.9137	129.92		38.249	460.167	58.9631	107.695
2.76354	103.188	36.9137	131.972		38.249	464.112	58.9631	107.025
2.92287	105.446	36.9355	134.06		38.249	468.058	59.3462	106.499
6.79138	107.814	37.4754	136.348		38.249	472.005	63.0672	106.178
6.79138	110.44	37.4754	138.643		38.249	475.954	63.0672	105.997
6.79138	113.14	37.4754	140.928		38.249	479.905	63.0672	105.956
6.79138	115.909	37.4754	143.223		38.249	483.857	63.0672	106.055
6.79138	118.744	37.4754	145.529		66.023	87.2902	63.0672	106.293
6.79138	121.639	37.4754	147.844		66.023	87.0835	63.0672	106.67
6.79138	124.591	37.4754	150.153		66.023	87.0468	63.0672	107.184
6.79138	127.597	36.2859	152.434		66.023	87.1803	63.0672	107.834
6.79138	130.654	36.2859	154.606		66.023	87.4832	63.0672	108.617
6.79138	133.757	36.2859	156.789		66.023	87.9541	63.0672	109.531
6.79138	136.905	36.2859	158.971		66.023	88.5904	63.0672	110.572
6.79138	140.094	36.2859	161.152		66.023	89.3891	63.0672	111.739
6.79138	143.322	36.2859	163.343		66.023	90.3462	63.0672	113.026
6.79138	146.586	36.2859	165.543		66.023	91.4574	63.0672	114.43
6.79138	149.885	36.2859	167.752		66.023	92.7176	63.0672	115.948
6.79138	153.217	36.2859	169.955		66.023	94.1215	63.0672	117.575
23.8371	43.7489	83.361	68.8321		66.023	95.6634	57.5368	274.988
19.8843	42.1255	83.361	72.659		66.023	97.3373	57.5368	275.587
19.8843	40.6049	83.361	76.5077		66.023	99.1371	57.5368	276.243
6.27674	39.2464	83.361	80.3753		66.023	101.057	57.5368	276.955
6.27674	37.9913	83.361	84.2598		66.023	103.091	57.5368	277.722
6.27674	37.0317	83.361	88.1591		66.023	105.232	57.5368	278.546
6.27674	36.3845	83.361	92.0717		66.023	107.475	57.5368	279.424
6.27674	36.0616	83.361	95.996		66.023	109.815	57.5368	280.357
6.27674	36.0695	83.361	99.931		66.023	112.245	57.5368	281.343
6.27674	36.4079	83.361	103.876		66.023	114.761	57.5368	282.383
6.27674	36.8313	83.361	107.829		66.023	117.357	57.5368	283.476
6.27674	37.2552	83.361	111.79		66.023	120.029	57.5368	284.621
6.27674	37.6795	83.361	115.758		66.023	122.772	57.5368	285.818
6.27674	38.1042	83.361	119.732		66.023	125.582	57.5368	287.066
6.27674	38.5293	83.361	123.712		66.023	128.454	57.5368	288.364
6.27674	38.9549	83.361	127.698		66.023	131.386	57.5368	289.712
6.27674	39.3809	83.361	131.689		54.941	134.372	57.5368	291.108
6.27674	39.8072	83.361	135.684		45.2389	137.703	57.5368	292.554
11.9474	40.2339	83.361	139.684		45.2389	141.312	57.5368	294.046
11.9474	40.9247	83.361	143.687		45.2389	144.939	57.5368	295.586
12.5566	41.768	83.361	147.694		45.2389	148.584	57.5368	297.172
12.5566	42.6543	83.361	151.704		70.4782	152.244	57.5368	298.804
12.5566	43.5407	83.361	155.717		72.9308	155.114	57.5368	300.481
12.5566	44.427	83.361	159.734		72.9308	157.952	57.5368	302.201
12.5566	45.3134	83.361	163.753		72.9308	160.838	57.5368	303.965
12.5566	46.1998	83.361	167.774		72.9308	163.77	57.5368	305.772
12.5566	47.0862	83.361	171.798		72.9308	166.746	57.5368	307.621
12.5566	47.9726	83.361	175.824		72.9308	169.764	57.5368	309.511
23.3672	48.8591	86.8962	179.555		72.9308	172.821	60.8199	310.897
8.39062	48.7498	78.3787	183.045		72.9308	175.916	64.5753	311.861
8.39062	48.9578	78.3787	186.555		72.9308	179.047	64.5753	312.872
8.39062	49.1706	78.3787	190.082		72.9308	182.213	64.5753	313.928
8.39062	49.388	78.3787	193.625		72.9308	185.41	64.5753	315.03
22.2251	49.6101	78.0108	197.612		72.9308	188.639	60.0788	317.122
24.551	48.1253	75.7235	201.643		72.9308	191.897	59.9645	319.347
24.551	46.4693	75.7235	205.676		72.9308	195.183	59.9645	321.606
24.551	44.8166	75.7235	209.708		72.9308	198.496	59.9645	323.899
24.551	43.1674	75.7235	213.741		72.9308	201.834	59.9645	326.225
24.551	41.5221	75.7235	217.775		60.7045	205.196	59.9645	328.583
24.551	39.8626	75.7235	221.809		39.3961	208.735	59.9645	330.973
18.2798	38.2005	75.7235	225.843		39.3961	212.603	59.9645	331.979
18.2798	36.7875	75.7235	229.878		39.3961	216.478	59.9645	328.369
16.3244	35.6202	75.7235	233.914		39.3961	220.36	59.9645	324.769
16.3244	34.4899	75.7235	237.949		39.3961	224.248	59.9645	321.179
16.3244	33.501	75.7235	241.985		39.3961	228.142	59.9645	317.6
16.3244	32.5193	75.7235	246.022		39.3961	232.042	59.9645	314.032
16.3244	31.5455	75.7235	250.058		39.3961	235.947	59.9645	310.475
16.3244	30.5799	75.7235	254.095		39.3961	239.857	59.9645	306.929
16.3244	29.6232	75.7235	258.133		39.3961	243.773	59.9645	303.396
16.3244	28.6759	75.7235	262.17		39.3961	247.692	59.9645	299.876
0.748465	27.7387	89.0326	265.805		39.3961	251.617	52.5468	296.275
33.0636	27.7213	56.2634	268.624		39.3961	255.546	47.0906	292.488
33.0636	29.6171	56.2634	271.474		39.3961	259.479	47.0906	288.709
33.0636	31.5133	56.2634	274.352		39.3961	263.415	47.0906	284.938
33.0636	33.4282	56.2634	277.26		39.3961	267.356	47.0906	281.175
33.0636	35.3768	56.2634	280.194		39.3961	271.3	47.0906	277.42
33.0636	37.355	56.2634	283.156		39.3961	275.248	47.0906	273.673
33.0636	39.3596	56.2634	286.143		39.3961	279.199	47.0906	269.935
33.0636	41.3877	56.2634	289.155		39.3961	283.153	47.0906	266.207
33.0636	43.4251	56.2634	292.192		39.3961	287.11	47.0906	262.489
33.0636	45.4507	56.2634	295.252		35.959	291.07	47.0906	258.78
33.0636	47.4962	56.2634	298.336		35.5127	295.108	47.0906	255.082
33.0636	49.5595	56.2634	301.442		35.5127	299.16	47.0906	251.395
33.0636	51.6391	56.2634	304.569		35.5127	303.213	47.0906	247.72
33.0636	53.7334	56.2634	307.717		35.5127	307.266	47.0906	244.056
30.4421	55.8411	70.2429	308.564		35.5127	311.32	47.0906	240.405
30.0923	57.7782	70.2429	305.656		35.5127	315.375	47.0906	236.766
30.0923	59.7013	70.2429	302.773		35.5127	319.431	47.0906	233.142
30.0923	61.6338	70.2429	299.916		35.5127	323.488	47.0906	229.531
30.0923	63.5752	70.2429	297.086		35.5127	327.545	47.0906	225.936
30.0923	65.5248	70.2429	294.284		35.5127	331.603	47.0906	222.355
30.0923	67.4819	70.2429	291.511		35.5127	335.661	47.0906	218.792
26.6207	69.446	71.2191	289.065		10.9379	20.5067	53.1673	215.057
26.2153	71.2677	71.4068	286.703		10.9379	21.3036	54.1639	211.304
26.2153	73.0658	71.4068	284.379		10.9379	22.5601	54.1639	207.563
26.2153	74.8656	71.4068	282.093		10.9379	24.2265	54.1639	203.834
26.2153	76.6671	71.4068	279.846		7.77169	26.247	54.1639	200.119
26.2153	78.4702	71.4068	277.638		6.41014	28.3909	54.1639	196.418
26.2153	80.2747	62.4173	275.469		6.41014	30.0627	54.1639	192.731
16.5362	81.4074	62.4173	273.318		6.41014	32.0487	54.1639	189.061
16.5362	82.2923	62.4173	271.209		6.41014	34.3072	54.1639	185.406
16.5362	83.183	62.4173	269.144		6.41014	36.7992	54.1639	181.769
2.76354	83.8542	62.4173	267.123		6.41014	39.4896	54.1639	178.15
2.76354	84.0292	62.4173	265.147		7.92744	42.3483	54.1639	174.551
15.0701	55.1477	39.6479	632.736		9.80583	45.8857	56.3643	145.511
15.0701	52.0949	39.6479	632.461		9.80583	49.5542	56.3643	147.599
15.0701	49.1436	39.6479	56.3578		9.80583	53.2673	56.3643	573.889
15.0701	46.3088	39.6479	631.983		9.80583	57.0175	56.3643	151.984
11.922	43.6077	36.4812	631.575		9.80583	60.7991	53.3169	154.435
2.85031	40.9043	22.3924	630.275		9.80583	64.6072	39.9072	157.643
2.85031	37.6321	22.3924	628.997		9.80583	68.4381	39.9072	160.885
2.85031	34.4715	22.3924	627.742		9.80583	72.2885	39.9072	164.159
2.85031	31.4459	22.3924	626.51		9.80583	76.1559	39.9072	167.464
2.85031	28.5841	22.3924	625.3		9.80583	80.0381	39.9072	170.797
2.85031	25.9214	22.3924	624.113		9.80583	83.9333	39.9072	174.157
12.1227	23.5	36.3701	623.832		9.80583	87.8399	52.9129	176.958
13.9983	22.2722	38.2518	623.697		9.80583	91.7567	54.6887	179.724
13.9983	21.5875	38.2518	623.587		9.80583	95.6824	54.6887	182.535
13.9983	21.3533	38.2518	623.503		9.80583	99.6162	54.6887	185.39
13.9983	21.5786	38.2518	623.445		9.80583	103.557	54.6887	188.285
13.9983	22.2548	38.2518	623.411		9.80583	107.505	54.6887	191.219
13.9983	23.1956	38.2518	623.404		9.80583	111.458	54.6887	194.191
13.9983	24.139	38.2518	623.422		9.80583	115.417	54.6887	197.199
13.9983	25.0846	38.2518	623.465		9.80583	119.38	54.6887	200.241
13.9983	26.0325	38.2518	623.535		9.80583	123.348	54.6887	203.317
13.9983	26.9824	38.2518	623.629		9.80583	127.32	54.6887	206.423
13.9983	27.9342	38.2518	623.75		9.80583	131.295	54.6887	209.56
13.9983	28.8877	38.2518	623.895		9.52671	135.274	54.6887	212.726
13.9983	29.8429	38.2518	624.067		9.47753	139.262	54.6887	215.92
13.9983	30.7997	38.2518	624.263		9.47753	143.253	54.6887	219.14
2.27583	31.5092	38.2518	624.486		9.47753	147.248	54.6887	222.385
2.27583	31.5982	38.2518	624.733		9.47753	151.245	54.6887	225.655
2.27583	31.6877	38.2518	625.006		9.47753	155.245	54.6887	228.949
2.27583	31.7776	38.2518	625.305		9.47753	159.247	54.6887	232.265
2.27583	31.868	38.2518	625.628		9.47753	163.25	54.6887	235.602
2.27583	31.9589	38.2518	625.978		9.47753	167.256	54.6887	238.96
2.27583	32.0501	38.2518	626.352		9.47753	171.264	54.6887	242.338
2.27583	32.1419	38.2518	626.751		9.47753	175.273	54.6887	245.735
2.27583	32.234	38.2518	627.176		9.47753	179.284	54.6887	249.15
2.54885	32.3266	37.8297	627.588		9.47753	183.296	54.1619	252.608
2.61614	32.3919	37.7498	628.018		9.47753	187.31	54.0615	256.087
2.61614	32.4526	37.7498	628.473		5.65549	191.325	54.0615	259.582
2.61614	32.5139	37.7498	628.953		2.91131	195.288	54.0615	263.092
2.61614	32.5759	37.7498	629.459		2.91131	199.213	54.0615	266.617
2.61614	32.6387	37.7498	629.989		2.91131	203.141	54.0615	270.156
2.61614	32.7021	37.7498	630.544		2.91131	207.074	54.0615	273.708
2.45119	32.7662	37.7498	631.124		2.91131	211.011	54.0615	277.274
5.8704	32.5247	37.7498	631.73		2.91131	214.951	54.0615	280.852
5.8704	32.1318	37.7498	632.359		2.91131	218.895	54.0615	284.442
5.8704	31.7394	37.7498	633.014		2.91131	222.842	54.0615	288.044
5.8704	31.3475	37.7498	633.693		2.91131	226.792	54.0615	291.657
5.8704	30.9562	37.7498	634.397		2.91131	230.745	54.0615	295.281
5.8704	30.5654	37.7498	635.125		2.91131	234.701	54.0615	298.915
9.69808	30.1751	33.8083	635.623		2.91131	238.66	50.3342	302.658
12.7763	29.5107	30.7003	635.945		2.91131	242.621	47.4112	306.484
12.7763	28.6308	30.7003	636.293		6.4033	246.585	47.4112	310.315
12.7763	27.7521	30.7003	636.665		15.4073	250.573	47.4112	314.152
12.7763	26.8747	30.7003	637.062		15.4073	254.615	47.4112	317.993
12.7763	25.9986	30.7003	637.484		15.4073	258.656	47.4112	321.839
12.7763	25.124	30.7003	637.93		15.4073	262.698	47.4112	325.689
12.7763	24.2509	30.7003	638.401		15.4073	266.74	47.4112	329.544
12.7763	23.3795	30.7003	638.897		15.4073	270.782	47.4112	333.403
12.7763	22.5099	30.7003	639.418		15.4073	274.824	47.4112	337.266
12.7763	21.6412	30.7003	639.963		15.4073	278.866	47.4112	341.133
12.7763	20.7564	30.7003	640.533		15.4073	282.909	47.4112	345.004
12.7763	20.3263	30.7003	641.127		15.4073	286.951	47.4112	348.879
12.7763	20.3689	30.7003	641.745		15.0627	290.993	47.4112	352.757
8.89433	20.8824	34.6186	642.634		5.44113	295.034	51.1142	356.538
1.787	22.1015	43.7754	644.121		5.44113	299.01	59.8423	360.092
1.787	24.2788	43.7754	645.629		5.44113	302.987	59.8423	363.656
1.787	26.7426	43.7754	647.158		5.44113	306.965	59.8423	367.229
1.787	29.4441	43.7754	648.708		5.44113	310.944	59.8423	370.812
1.787	32.3418	43.7754	650.28		5.44113	314.924	59.8423	374.404
1.787	35.4011	43.7754	651.872		5.44113	318.905	59.8423	378.006
1.787	38.5939	43.7754	653.485		5.44113	322.887	59.8423	381.615
1.787	41.8974	43.7754	655.119		5.44113	326.87	59.8423	385.233
1.787	45.2929	43.7754	656.773		5.44113	330.853	59.8423	388.86
1.787	48.7656	43.7754	658.447		5.44113	334.838	59.8423	392.494
1.73051	52.3033	43.4288	660.12		5.44113	338.823	59.5106	396.144
9.89188	55.8825	33.6067	661.207		13.1096	342.809	50.1577	400.012
9.89188	59.1406	33.6067	662.317		21.9014	346.366	50.1577	403.884
9.89188	62.471	33.6067	663.448		21.9014	349.722	50.1577	407.758
9.89188	65.8648	33.6067	664.601		21.9014	353.092	50.1577	411.635
9.89188	69.3141	33.6067	665.776		21.9014	356.475	50.1577	415.514
9.89188	72.8123	33.6067	666.973		21.9014	359.87	50.1577	419.396
9.89188	76.3538	33.6067	668.191		21.9014	363.279	50.1577	423.281
9.89188	79.9336	33.6067	669.431		21.9014	366.699	50.1577	427.168
9.89188	83.5476	33.6067	670.692		21.9014	370.132	50.1577	431.057
9.89188	87.192	33.6067	671.974		21.9014	373.576	50.1577	434.948
9.89188	90.8638	33.6067	673.277		21.9014	377.031	50.1577	438.842
9.89188	94.5601	33.6067	674.602		21.9014	380.498	50.1577	442.738
27.8473	98.2784	15.6974	674.792		21.9014	383.975	33.5489	446.644
36.6841	101.318	7.17898	674.431		21.9014	387.462	26.0005	450.557
36.6841	104.077	7.17898	674.093		14.4242	390.96	26.0005	454.471
36.6841	106.907	7.17898	673.779		5.93304	394.659	26.0005	458.388
36.6841	109.803	7.17898	673.488		5.93304	398.582	26.0005	462.306
36.6841	112.761	7.17898	673.22		5.93304	402.508	26.0005	466.226
36.6841	115.777	7.17898	672.976		5.93304	406.435	26.0005	470.148
36.6841	118.847	7.17898	672.756		5.93304	410.365	26.0005	474.072
36.6841	121.967	7.17898	672.559		5.93304	414.296	26.0005	477.997
36.6841	125.134	7.17898	672.386		5.93304	418.23	26.0005	481.924
36.6841	128.344	7.17898	672.236		5.93304	422.165	26.0005	485.853
36.6841	131.595	7.17898	672.11		5.93304	426.101	26.0005	489.784
36.6841	134.884	7.17898	672.008		2.78382	430.04	26.0005	493.715
36.6841	138.208	7.17898	671.929		3.02017	434.058	26.0005	497.649
29.1727	141.566	14.394	672.362		3.02017	438.08	32.378	501.619
20.5095	145.172	22.9692	673.379		3.02017	442.102	40.1929	505.629
20.5095	149.043	22.9692	674.419		3.02017	446.125	40.1929	509.64
20.5095	152.922	22.9692	675.481		3.02017	450.147	40.1929	513.652
20.5095	156.807	22.9692	676.565		3.02017	454.17	40.1929	517.663
20.5095	160.699	22.9692	677.67		3.1703	458.193	40.1929	521.675
20.5095	164.597	22.9692	678.797		13.0765	462.148	40.1929	525.687
20.5095	168.501	22.9692	679.946		13.0765	465.961	40.1929	529.7
20.5095	172.41	22.9692	681.116		13.0765	469.778	40.1929	533.712
20.5095	176.324	22.9692	682.308		13.0765	473.598	40.1929	537.725
12.9379	180.243	30.5375	683.983		13.0765	477.421	47.2605	541.668
12.6238	184.255	30.8532	685.696		13.0765	481.248	47.5578	545.609
12.6238	188.271	30.8532	687.428		13.0765	485.078	47.5578	549.552
12.6238	192.287	30.8532	689.18		13.0765	488.911	47.5578	553.496
12.6238	196.305	30.8532	690.949		13.0765	492.748	47.5578	557.441
12.6238	200.323	13.5042	692.333		13.0765	496.587	47.5578	561.387
12.6238	204.341	13.5042	693.271		13.0765	500.43	47.5578	565.334
17.4268	208.36	9.48443	693.895		13.2742	504.275	43.0484	569.305
27.8139	212.308	7.01626	693.846		13.336	508.13	33.5788	573.323
27.8139	216.108	7.01626	693.797		13.336	511.989	33.5788	577.342
27.8139	219.915	7.01626	693.748		13.336	515.851	33.5788	581.361
27.8139	223.731	7.01626	693.7		13.336	519.716	33.5788	585.38
27.8139	227.553	7.01626	693.652		13.336	523.584	33.5788	589.399
27.8139	231.382	7.01626	693.623		13.336	527.454	33.5788	593.418
27.8139	235.217	7.01626	693.617		13.336	531.327	33.5788	597.438
27.8139	239.059	7.01626	693.634		13.336	535.203	33.5788	601.458
27.8139	242.906	7.01626	693.674		13.336	539.081	33.5788	605.477
27.8139	246.76	7.01626	693.738		13.336	542.961	33.5788	609.498
27.8139	250.618	7.01626	693.824		13.336	546.844	33.5788	613.518
28.0134	254.482	7.11015	693.92		21.6918	74.6731	33.4016	617.548
28.0757	258.357	7.14037	694.035		21.6918	76.1262	33.3463	621.582
28.0757	262.239	7.14037	694.174		21.6918	77.5847	33.3463	625.616
28.0757	266.126	7.14037	694.335		21.6918	79.0549	33.3463	629.65
28.0757	270.017	7.14037	694.52		21.6918	80.6801	33.3463	633.684
28.0757	273.912	7.14037	694.728		21.6918	82.4522	33.3463	637.719
28.0757	277.812	7.14037	694.959		21.6918	84.3631	33.3463	641.753
28.0757	281.716	7.14037	695.213		21.6918	86.4044	33.3463	645.788
28.0757	285.623	7.14037	695.49		21.6918	88.5682	33.3463	649.823
28.0757	289.535	7.14037	695.789		21.6918	90.8466	33.3463	653.858
28.0757	293.449	7.14037	696.112		0.848872	93.2321	33.3463	657.893
28.0757	297.367	7.14037	696.458		1.01895	94.4613	33.3463	661.929
16.5405	42.9952	46.4324	69.8955		1.01895	95.7174	63.0425	151.867
16.5405	43.9608	46.4324	71.8436		1.01895	97.1108	63.0425	148.32
16.5405	44.9331	33.5375	327.283		1.01895	98.6361	61.4653	163.243
16.5405	45.9119	46.4324	75.8695		1.01895	100.288	63.0425	141.261
17.3547	46.8967	46.4324	77.9789		1.01895	102.061	63.0425	137.736
17.3547	47.9931	46.4324	80.0973		1.01895	103.949	62.5756	134.218
25.7294	49.1218	46.4324	82.274		1.01895	105.946	62.5756	130.694
25.7294	50.4503	46.4324	84.5053		1.01895	108.048	62.5756	127.198
25.7294	51.9993	46.4324	86.747		1.01895	110.249	61.4653	123.706
25.7294	53.7328	46.4324	89.0289		1.01895	112.543	61.4653	120.212
6.77541	55.4676	49.5482	92.052		0.517355	114.925	53.6259	117.006
5.764	55.7822	50.133	95.1185		3.37632	117.471	53.156	113.852
5.764	55.9721	50.133	98.1927		3.37632	120.243	53.156	110.687
10.7024	56.0156	50.4692	101.286		3.37632	123.081	53.156	107.532
10.7024	55.3956	50.4692	104.351		3.37632	125.979	53.156	104.388
10.7024	54.7783	52.9918	107.455		3.37632	128.935	53.156	101.232
10.7024	54.1637	52.9918	110.548		3.37632	131.944	53.156	98.1091
10.7024	53.5519	52.9918	113.693		3.37632	135.004	53.156	94.9564
10.7024	52.943	52.9918	116.887		3.37632	138.111	53.156	91.8355
10.7024	52.337	52.9918	120.093		3.37632	141.262	53.156	88.7101
10.7024	51.7341	52.9918	123.305		3.37632	144.455	53.156	85.592
10.7024	51.1344	52.9918	126.503		3.37632	147.687	53.156	82.4987
9.5369	50.5378	52.5337	129.688		3.37632	150.956	53.5414	79.3419
7.62231	50.0491	51.7292	132.797		3.37632	154.259	54.3584	76.1454
7.62231	49.7652	51.7292	135.913		3.37632	157.595	54.3584	72.9129
7.62231	49.4845	51.7292	139.043		3.37632	160.961	54.3584	69.7181
7.62231	49.2071	51.7292	142.155		3.72937	164.356	54.3584	66.5126
7.62231	48.9331	51.7292	145.284		11.1846	167.79	54.3584	63.321
7.62231	48.6626	51.7292	148.411		11.1846	171.481	54.3584	60.1487
7.62231	48.3954	51.7292	151.535		11.1846	175.186	54.3584	56.9627
7.62231	48.1318	51.7292	154.675		11.1846	178.905	54.3584	53.832
7.62231	47.8717	51.7292	157.799		11.1846	182.637	54.3584	50.6551
7.62231	47.6152	51.7292	160.933		11.1846	186.381	54.3584	47.5493
7.62231	47.3624	51.7292	164.075		11.1846	190.137	54.3584	44.416
7.62231	47.1132	51.7292	167.204		11.1846	193.904	54.3584	41.3353
7.18292	46.8678	51.7292	170.347		11.1846	197.681	54.3584	38.2714
7.10271	46.6112	51.7292	173.485		11.1846	201.468	54.3584	35.3602
7.10271	46.3549	51.7292	176.623		11.1846	205.264	54.3584	32.3029
6.89154	46.1016	51.6418	179.765		11.1846	209.069	54.4613	29.2672
6.57026	45.8763	50.1868	182.707		11.1846	212.882	56.9499	26.1236
6.57026	46.174	50.1868	185.661		11.1846	216.703	56.9499	22.9038
6.57026	46.4738	50.1868	188.627		11.1846	220.532	56.9499	19.8728
6.57026	46.7757	50.1868	191.582		11.1846	224.367	56.9499	17.1023
6.57026	47.0795	50.1868	194.552		11.1846	228.21	56.9499	14.6783
6.57026	47.3854	50.1868	197.526		11.1846	232.059	56.9499	12.7095
6.57026	47.6933	50.1868	200.496		11.1846	235.914	56.9499	11.3197
6.57026	48.003	50.1868	203.479		11.1846	239.776	56.9499	10.6233
6.57026	48.3147	42.6028	206.316		11.1846	243.643	56.9499	10.689
6.57026	48.6283	42.6028	209.02		11.1846	247.515	56.9499	11.5097
6.72383	48.9437	42.6028	211.72		5.22382	251.392	56.9499	13.0067
6.72383	49.3258	42.6028	214.417		5.9792	254.84	56.9499	15.0613
8.29961	49.7882	42.6028	217.12		5.9792	258.282	56.9499	17.5512
8.29961	50.3658	42.6028	219.827		5.9792	261.741	56.9499	20.3715
8.29961	50.9435	42.6028	222.53		5.9792	265.217	56.9499	23.4397
8.29961	51.5214	42.6028	225.23		5.9792	268.709	56.9499	26.6945
8.29961	52.0994	42.6028	227.936		5.9792	272.217	56.9499	30.0912
8.29961	52.6776	42.6028	230.647		5.9792	275.739	56.9499	33.5969
8.29961	53.2558	42.6028	233.351		5.9792	279.275	56.9499	37.1877
8.29961	53.8342	42.6028	236.055		5.9792	282.825	56.9499	40.8455
8.29961	54.4126	42.6028	238.763		5.9792	286.388	56.9499	44.5572
8.29961	54.9912	42.6028	241.477		5.9792	289.964	56.9499	48.3125
7.9224	55.5699	51.5505	244.603		5.9792	293.553	49.7846	52.3278
8.7154	55.1104	52.7285	247.759		5.9792	297.153	49.4912	56.3602
8.7154	54.598	52.7285	250.92		5.9792	300.764	49.4912	60.3964
12.3825	54.0873	52.7285	254.105		2.20625	304.387	49.4912	64.4358
21.3134	53.1878	76.3229	257.296		3.34176	308.121	49.4912	68.4779
21.3134	52.2465	76.3229	260.492		3.34176	311.984	49.4912	72.5223
21.3134	51.3217	76.3229	263.71		3.34176	315.851	49.4912	76.5687
21.3134	50.4185	76.3229	266.951		3.34176	319.723	49.4912	80.6168
21.3134	49.5379	76.3229	270.212		3.34176	323.599	49.4912	84.6664
21.3134	48.6809	76.3229	273.495		3.34176	327.479	49.4912	88.7173
21.3134	47.8484	76.3229	276.797		3.34176	331.364	49.4912	92.7694
21.3134	47.0414	76.3229	280.118		3.34176	335.251	49.4912	96.8226
21.3134	46.2609	76.3229	283.457		3.34176	339.143	49.4912	100.877
20.9716	45.508	76.3229	286.815		3.34176	343.038	49.4912	104.931
11.4159	44.7916	76.3229	290.19		3.34176	346.937	49.4912	108.987
7.49353	44.1856	74.3198	293.472		3.34176	350.839	51.545	113.005
3.06876	43.9148	71.9491	296.641		3.34176	354.745	54.2784	116.981
3.06876	43.8985	71.9491	299.83		3.34176	358.653	54.2784	120.962
3.06876	43.8831	71.9491	303.039		3.34176	362.565	54.2784	124.947
3.06876	43.8685	71.9491	306.267		3.34176	366.479	54.2784	128.935
3.06876	43.8548	71.9491	309.513		3.34176	370.396	54.2784	132.927
3.06876	43.8418	71.9491	312.778		3.34176	374.316	54.2784	136.922
3.06876	43.8297	71.9491	316.059		1.68275	378.239	54.2784	140.921
3.06876	43.8184	71.9491	319.358		3.67869	382.129	54.2784	144.922
3.06876	43.808	71.9491	322.673		3.67869	385.91	54.2784	148.925
3.06876	43.7983	71.9491	326.005		3.67869	389.697	54.2784	152.931
3.06876	43.7895	71.9491	329.351		3.67869	393.488	54.2784	156.939
15.0775	43.7815	71.9491	332.713		3.67869	397.285	54.2784	160.949
15.0775	43.9501	71.9491	336.089		3.67869	401.087	54.2784	164.961
23.9229	44.2807	71.9491	339.48		3.67869	404.893	54.2784	168.975
23.9229	44.7458	71.9491	342.884		3.67869	408.703	54.2784	172.99
23.9229	45.3006	71.9491	346.301		3.67869	412.519	54.2784	177.007
23.9229	45.897	71.9491	349.732		3.67869	416.338	54.2784	181.025
23.9229	46.5339	71.9491	353.175		3.67869	420.162	54.2784	185.045
22.805	47.2101	72.2342	356.65		3.67869	423.99	53.8155	189.071
19.714	47.8134	73.2497	360.197		3.67869	427.822	52.5555	193.111
19.714	48.0944	73.2497	363.754		3.67869	431.658	52.5555	197.152
19.714	48.4048	73.2497	367.321		3.67869	435.498	52.5555	201.193
19.714	48.7441	73.2497	370.897		3.67869	439.341	52.5555	205.235
19.714	49.112	73.2497	374.483		3.67869	443.188	52.5555	209.277
19.714	49.5079	73.2497	378.078		3.67869	447.039	52.5555	213.319
19.714	49.9313	73.2497	381.682		3.67869	450.893	52.5555	217.362
19.714	50.3765	73.2497	385.294		3.67869	454.75	52.5555	221.405
5.42752	50.7046	73.2497	388.915		3.67869	458.611	52.5555	225.449
5.42752	50.5589	73.2497	392.544		3.67869	462.475	52.5555	229.492
5.42752	50.4152	73.2497	396.181		1.60505	466.342	52.5555	233.536
5.42752	50.2734	73.2497	399.825		1.86231	470.304	52.5555	237.58
5.42752	50.1336	73.2497	403.477		1.86231	474.272	52.5555	241.625
5.42752	49.9958	73.2497	407.136		1.86231	478.242	52.5555	245.669
5.42752	49.86	73.2497	410.803		1.86231	482.213	52.5555	249.714
5.42752	49.7262	73.2497	414.476		1.86231	486.185	52.5555	253.759
6.69207	49.4028	73.2497	418.156		1.86231	490.158	52.5555	257.804
6.69207	48.9394	73.2497	421.843		1.86231	494.133	52.5555	261.85
6.69207	48.4761	73.2497	425.536		1.86231	498.109	52.5555	265.895
6.69207	48.0129	73.2497	429.235		1.86231	502.086	52.5555	269.941
6.69207	47.5499	73.2497	432.94		1.86231	506.065	52.5555	273.987
6.69207	47.087	73.2497	436.652		1.86231	510.044	52.5555	278.033
3.53203	46.6242	72.2079	440.319		1.86231	514.025	53.8343	282.068
14.0757	46.7301	72.1606	443.99		1.86231	518.006	53.9056	286.102
14.0757	46.8711	72.1606	447.668		1.86231	521.989	53.9056	290.137
14.0757	47.2802	72.1606	451.352		1.86231	525.973	53.9056	294.173
14.0757	47.8514	72.1606	455.041		1.86231	529.958	53.9056	298.209
14.0757	48.4332	72.1606	458.737		1.86231	533.944	53.9056	302.245
14.0757	49.0251	72.1606	462.439		1.86231	537.93	53.9056	306.282
14.0757	49.627	72.1606	466.146		1.86231	541.918	53.9056	310.319
14.0757	50.2385	72.1606	469.859		1.86231	545.907	53.9056	314.356
14.0757	50.8594	72.1606	473.577		49.6812	338.202	53.9056	318.394
14.0757	51.4893	38.7634	477.214		49.6812	341.235	53.9056	322.432
14.0757	52.1282	38.7634	480.436		49.6812	344.289	53.9056	326.471
14.0757	52.7756	38.7634	483.671		49.6812	347.363	53.9056	330.51
14.0757	53.4314	38.7634	486.918		49.6812	350.458	53.9056	334.549
14.2755	54.0952	38.7634	490.176		49.6812	353.572	53.9056	338.588
14.3379	54.7772	38.7634	493.446		49.6812	356.677	53.9056	342.628
14.3379	55.4702	38.7634	496.727		49.6812	359.788	53.9056	346.668
14.3379	56.1674	38.7634	500.019		49.6812	362.9	53.9056	350.708
14.3379	56.8687	38.7634	503.322		49.6812	366.007	53.9056	354.749
14.3379	57.5774	38.7634	506.635		56.1448	369.12	53.9056	358.79
14.3379	58.2933	38.7634	509.959		62.0307	372.483	53.9056	362.831
15.9687	25.1048	62.3158	40.502		62.0307	376.084	48.262	353.299
15.9687	26.1984	62.3158	36.5737		62.0307	379.679	48.262	354.475
15.9687	27.2934	62.3158	32.6624		62.0307	383.282	48.262	355.693
15.9687	28.3897	62.3158	28.7729		62.0307	386.876	48.262	356.952
6.94248	28.0532	62.3158	24.9116		62.0307	390.48	48.262	358.252
6.94248	27.5731	62.3158	21.0878		62.0307	394.075	48.262	359.593
6.94248	27.0932	62.3158	17.3154		62.0307	397.677	48.262	360.974
6.94248	26.6134	62.3158	13.6154		62.0307	401.275	48.262	362.394
6.94248	26.1338	62.3158	10.0212		60.2639	404.803	48.262	363.854
6.94248	25.6544	62.3158	6.58836		60.2639	408.335	48.262	365.352
6.94248	25.1752	62.3158	3.41258		60.2639	411.859	43.418	367.117
6.94248	24.6961	62.3158	0.661837		60.2639	415.39	39.3441	369.124
8.17306	24.2173	62.3158	2.14443		60.2639	418.915	39.3441	371.164
9.6319	23.6536	62.3158	5.1609		60.2639	422.447	39.3441	373.237
9.6319	22.9884	62.3158	8.4965		60.2639	425.973	39.3441	375.342
9.6319	22.3236	55.3988	11.5165		60.2639	429.505	39.3441	377.478
9.6319	21.6594	39.7317	13.9062		62.0647	433.033	39.3441	379.646
9.6319	20.9957	39.7317	16.3118		66.7448	436.623	39.3441	381.845
9.6319	20.3326	39.7317	18.6973		66.7448	440.364	39.3441	384.073
2.5966	19.6701	39.7317	21.1348		66.7448	444.104	39.3441	386.332
13.7485	19.5029	39.7317	23.614		66.7448	447.85	39.3441	388.619
13.7485	20.4589	39.7317	26.1274		66.7448	451.589	39.3441	390.935
13.7485	21.4155	39.7317	28.5834		66.7448	455.332	39.3441	393.279
13.7485	22.3727	39.7317	31.0708		66.7448	459.077	39.3441	395.651
13.7485	23.3305	39.7317	33.5861		66.7448	462.818	39.3441	398.05
13.7485	24.2888	39.7317	36.1251		66.7448	466.565	39.3441	400.476
13.7485	25.2476	39.7317	38.6417		66.7448	470.307	39.3441	402.927
13.7485	26.2069	39.7317	41.1532		66.7448	474.052	39.3441	405.405
13.7485	27.1665	39.7317	43.6856		66.7448	477.8	38.1046	407.961
13.7485	28.1265	39.7317	46.2363		66.7448	481.542	35.0811	410.68
13.7485	29.0869	39.7317	48.7895		66.7448	485.289	35.0811	413.422
13.7485	30.0476	40.5989	51.3576		66.7448	489.035	35.0811	416.185
13.7485	31.0087	41.3896	53.9845		66.7448	492.78	35.0811	418.97
13.7485	31.97	41.3896	56.6291		66.7448	496.531	35.0811	421.775
13.7485	32.9316	41.3896	59.2843		66.7448	500.274	35.0811	424.601
13.0684	33.8934	41.3896	61.9068		49.7257	268.705	35.0811	427.448
30.3847	34.8056	41.3896	64.5456		49.7257	271.682	35.0811	430.314
30.3847	35.6963	41.3896	67.199		49.7257	274.663	35.0811	433.199
30.3847	36.8951	41.3896	69.8652		49.7257	277.639	35.0811	436.104
30.3847	38.3809	53.0631	72.9927		49.7257	280.625	35.0811	439.027
30.3847	40.1302	59.4284	76.4262		49.7257	283.608	35.0811	441.968
30.3847	42.1182	59.4284	79.8314		49.7257	286.593	35.0811	444.927
34.6141	44.1258	59.4284	83.2643		49.7257	289.588	35.0811	447.904
23.0658	46.2961	59.4284	86.6719		49.7257	292.572	35.0811	450.898
17.0002	47.7882	59.4284	90.1043		49.7257	295.565	35.0811	453.91
17.0002	48.8669	59.4284	93.5138		49.7257	298.562	35.0811	456.937
17.0002	49.9494	59.4284	96.9612		49.7257	301.553	35.0811	459.981
17.0002	51.0354	72.1844	100.79		48.4448	304.482	29.8241	411.678
17.0002	52.1249	75.472	104.721		48.4448	307.374	29.8241	414.744
17.0002	53.2176	75.472	108.658		48.4448	310.271	28.1234	219.203
17.0002	54.3133	75.472	112.602		48.4448	313.177	29.8241	420.924
3.75545	55.412	75.472	116.551		48.4448	316.074	29.8241	424.037
2.51181	55.5748	75.472	120.506		48.4448	318.979	29.8241	427.166
2.51181	55.4928	75.472	124.466		48.4448	321.89	29.8241	430.309
2.51181	55.4113	75.472	128.43		48.4448	324.793	29.8241	433.467
2.51181	55.3301	75.472	132.398		48.4448	327.706	29.8241	436.639
2.51181	55.2492	75.472	136.37		48.4448	330.62	29.8241	439.825
2.36323	55.1687	75.472	140.345		48.4448	333.531	29.8241	443.025
2.36323	55.0905	75.472	144.323		48.4448	336.451	29.8241	446.238
9.33137	55.046	75.472	148.305		48.4448	339.368	29.8241	449.464
9.33137	55.2045	80.4152	152.283		48.4448	342.286	29.8241	452.703
9.33137	55.5974	80.4152	156.254		58.7992	345.213	29.8241	455.954
9.33137	56.2207	80.9081	160.229		59.5568	348.548	29.8241	459.218
9.33137	56.8428	87.4405	164.228		59.5568	351.925	29.8241	462.493
9.33137	57.4656	87.4405	168.228		59.5568	355.293	29.8241	465.78
9.33137	58.089	87.4405	172.23		59.5568	358.674	29.8241	469.079
8.77966	58.7129	87.4405	176.235		59.5568	362.044	29.8241	472.389
4.36678	59.2993	87.4405	180.241		59.5568	365.426	29.8241	475.71
4.36678	58.9913	87.4405	184.249		72.19	368.799	29.8241	479.042
4.36678	58.6834	87.4405	188.259		76.1566	372.585	29.8241	482.385
4.36678	58.3754	87.4405	192.27		76.1566	376.503	29.8241	485.738
4.36678	58.0674	87.8569	196.282		76.1566	380.414	29.8241	489.101
4.36678	57.7595	87.8569	200.293		76.1566	384.327	29.8241	492.474
7.9627	57.4111	87.8569	204.305		76.1566	388.243	19.2253	496.139
7.9627	56.8509	87.8569	208.318		76.1566	392.161	18.4528	499.829
7.9627	56.2908	87.8569	212.333		76.1566	396.076	18.4528	503.524
7.9627	55.7307	87.8569	216.349		76.1566	399.989	18.4528	507.224
7.9627	55.1706	87.8569	220.367		76.1566	403.905	18.4528	510.928
7.9627	54.6105	87.8569	224.385		76.1566	407.823	18.4528	514.636
7.9627	54.0504	87.8569	228.404		76.1566	411.741	18.4528	518.348
7.9627	53.4904	87.8569	232.425		76.1566	415.654	5.2629	522.29
7.9627	52.9304	87.8569	236.446		76.1566	419.57	1.93089	526.306
7.9627	52.3694	85.3713	240.458		76.1566	423.488	1.93089	530.322
7.9627	51.8084	79.8799	244.45		76.1566	427.409	1.93089	534.339
7.9627	51.2475	79.8799	248.443		76.1566	431.332	1.93089	538.356
7.9627	50.6865	79.8799	252.437		76.1566	435.256	1.93089	542.373
5.36506	50.1256	79.8799	256.431		76.1566	439.183	1.93089	546.391
0.798694	49.7486	79.8799	260.426		76.1566	443.113	1.93089	550.409
0.798694	49.7744	84.7008	264.416		76.1566	447.044	1.93089	554.427
0.798694	49.8002	84.7008	268.407		76.1566	450.977	1.93089	558.446
0.798694	49.826	84.7008	272.398		76.1566	454.912	1.93089	562.465
0.798694	49.8519	84.7008	276.39		76.1566	458.849	1.93089	566.485
0.798694	49.8779	84.7008	280.383		76.1566	462.787	1.93089	570.505
0.798694	49.9038	84.7008	284.376		76.1566	466.728	1.93089	574.525
0.798694	49.9299	84.7008	288.37		76.1566	470.67	1.93089	578.546
0.798694	49.9559	84.7008	292.365		76.1566	474.614	1.93089	582.567
2.27414	49.982	84.7008	296.36		74.3046	478.559	1.93089	586.588
3.64089	50.1029	84.7008	300.355		70.3758	482.448	1.93089	590.61
3.64089	50.3082	82.7888	304.343		70.3758	486.219	1.93089	594.631
3.64089	50.5139	81.1598	308.325		70.3758	489.994	1.93089	598.653
3.64089	50.72	81.1598	312.307		70.3758	493.771	1.93089	602.676
3.64089	50.9263	81.1598	316.291		70.3758	497.551	1.93089	606.699
5.30294	51.1331	81.1598	320.276		70.3758	501.334	1.93089	610.722
7.73488	51.0965	81.1598	324.262		70.3758	505.12	1.93089	614.745
7.73488	50.5579	81.1598	328.248		70.3758	508.908	1.93089	618.768
7.73488	50.0193	81.1598	332.236		70.3758	512.7	1.93089	622.792
7.73488	49.4808	81.1598	336.224		70.3758	516.494	1.93089	626.816
7.73488	48.9424	81.1598	340.214		70.3758	520.29	1.93089	630.841
8.05069	48.4041	81.1598	344.204		70.3758	524.089	3.373	634.832
8.15585	47.8434	81.1598	348.195		37.1618	527.891	7.11481	638.753
8.15585	47.2754	81.1598	352.187		35.7554	530.415	7.11481	642.674
8.15585	46.7074	81.1598	356.179		35.7554	532.897	7.11481	646.597
8.15585	46.1396	81.1598	360.173		35.7554	535.398	7.11481	650.52
8.15585	45.5719	81.1598	364.167		35.7554	537.917	7.11481	654.443
8.15585	45.0042	89.1084	368.161		35.7554	540.454	7.11481	658.367
8.15585	44.4367	86.4221	372.156		35.7554	543.008	7.11481	662.292
8.15585	43.8693	86.4221	376.153		35.7554	545.58	7.11481	666.217
8.15585	43.302	86.4221	380.15		35.7554	548.168	7.11481	670.142
18.8174	42.7348	86.4221	384.149		35.7554	550.773	7.11481	674.068
21.7893	41.4443	86.4221	388.148		35.7554	553.394	7.11481	677.995
12.8608	39.9539	86.4221	392.148		35.7554	556.032	7.11481	681.922
12.8608	38.4801	86.4221	396.15		35.7554	558.686	40.9613	684.914
12.8608	37.2842	86.4221	400.152		35.7554	561.356	42.4318	687.872
12.8608	36.3858	86.4221	404.155		35.7554	564.041	42.4318	690.841
12.1193	35.4874	86.4221	408.159		35.7554	566.742	42.4318	693.821
12.1193	34.6414	86.4221	412.163		35.7554	569.457	42.4318	696.81
12.1193	33.7956	86.4221	416.169		35.7554	572.188	42.4318	699.81
12.1193	32.9501	86.4221	420.175		35.7554	574.934	42.4318	702.82
12.1193	32.1049	86.4221	424.182		35.7554	577.694	42.4318	705.839
12.1193	31.26	86.4221	428.19		35.7554	580.468	42.4318	708.868
12.1193	30.4154	86.4221	432.198		35.7554	583.257	42.4318	711.907
12.1193	29.5712	74.7175	518.261		35.7554	586.059	42.4318	714.955
12.1193	28.7273	74.7175	514.376		35.7554	588.876	42.4318	718.013
12.1193	27.8838	48.1197	20.4148		35.7554	591.706	42.4318	721.079
12.1193	27.0407	74.7175	506.613		35.7554	594.549	42.4318	724.155
15.9687	44.316	74.7175	502.731		37.1598	597.405	42.4318	727.24
15.9687	41.3844	74.7175	498.848		46.3864	600.343	42.4318	730.334
15.9687	38.5998	74.7175	494.967		46.3864	603.737	42.4318	733.436
15.9687	35.9869	74.7175	491.088		46.3864	607.139	42.4318	736.547
15.9687	33.5739	74.7175	487.206		46.3864	610.548	42.4318	739.667
15.9687	31.3927	74.7175	483.324		46.3864	613.964	42.4318	742.795
15.9687	29.4782	74.7175	479.444		46.3864	617.388	42.4318	745.931
15.9687	27.867	74.7175	475.567		46.3864	620.819	42.4318	749.076
15.9687	26.5953	74.7175	471.684		46.3864	624.258	42.4318	752.229
15.9687	25.6956	74.7175	467.804		46.3864	627.703	42.4318	755.39
15.9687	25.1937	74.7175	463.926		46.3864	631.155	42.4318	758.558
15.9687	25.1048	70.3712	460.208		46.3864	634.614	42.4318	761.735
15.9687	25.4318	53.6506	457.1		46.3864	638.079	40.919	764.978
15.9687	26.1644	53.6506	453.996		46.3864	641.551	31.2102	768.609
15.9687	27.2625	53.6506	450.895		46.3864	645.03	31.2102	772.243
11.2962	28.3618	53.6506	447.792		46.3864	648.514	31.2102	775.882
6.94248	29.1271	53.6506	444.696		46.3864	652.006	31.2102	779.524
6.94248	28.6474	53.6506	441.595		46.3864	655.503	31.2102	783.17
6.94248	28.1679	53.6506	438.501		46.3864	659.006	31.2102	786.82
6.94248	27.6885	53.6506	435.407		46.3864	662.515	31.2102	790.473
6.94248	27.2093	53.6506	432.313		46.3864	666.03	31.2102	794.13
6.94248	26.7303	53.6506	429.227		46.3864	669.551	31.2102	797.791
6.94248	26.2515	53.6506	426.135		46.3864	673.078	31.2102	801.455
6.94248	25.7729	52.5215	423.092		46.3864	676.61	31.2102	805.123
6.94248	25.2945	51.1875	420.099		46.3864	680.147	31.2102	808.794
6.94248	24.8163	51.1875	417.106		46.3864	683.69	31.2102	812.468
6.94248	24.3383	51.1875	414.122		46.3864	687.239	31.2102	816.146
8.17306	23.8606	51.1875	411.133		46.3864	690.792	31.2102	819.828
9.6319	23.2964	51.1875	408.149		46.3864	694.351	31.2102	823.512
9.6319	22.6288	51.1875	405.171		46.3864	697.915	31.2102	827.2
9.6319	21.9616	51.1875	402.189		46.3864	701.484	31.2102	830.891
9.6319	21.2948	51.1875	399.215		46.3864	705.058	31.2102	834.585
9.6319	20.6284	51.1875	396.242		46.5235	708.637	31.2102	838.282
2.5966	19.9626	51.1875	393.27		46.64	712.201	31.2102	841.982
2.5966	19.6701	51.1875	390.305		46.64	715.76	31.2102	845.686
13.7485	19.5029	51.1875	387.338		46.64	719.324	31.2102	849.392
13.7485	19.7073	45.4937	384.376		46.64	722.892	31.2102	853.101
13.7485	20.3902	45.4937	381.421		46.64	726.465	31.2102	856.813
13.7485	21.3507	45.4937	378.486		46.64	730.044	31.2102	860.528
13.7485	22.3116	45.4937	375.57		46.64	733.626	31.2102	864.246
13.7485	23.2729	45.4937	372.675		46.64	737.214	31.2102	867.967
13.7485	24.2345	45.4937	369.801		43.2214	248.195	31.2102	871.69
13.7485	25.1964	45.4937	366.948		43.2214	250.871	31.2102	875.416
13.7485	26.1586	45.4937	364.117		43.2214	253.539	31.2102	879.145
13.7485	27.1211	45.4937	361.308		43.2214	256.214	31.4972	882.851
13.7485	28.0838	45.4937	358.522		43.2214	258.897	31.7242	886.546
13.7485	29.0468	45.4937	355.76		43.2214	261.573	31.7242	890.244
13.7485	30.01	62.0773	352.288		43.2214	264.251	31.7242	893.945
13.7485	30.9734	66.0626	348.651		43.2214	266.937	31.7242	897.649
13.7485	31.937	62.5158	345.012		43.2214	269.623	31.7242	901.355
13.7485	32.9008	62.5158	341.374		43.2214	272.305	31.7242	905.064
31.5255	33.8647	62.5158	337.744		43.2214	274.993	31.7242	908.777
35.7433	35.9074	62.5158	334.122		43.2214	277.689	31.7242	912.491
35.1433	38.2118	62.5158	330.51		43.2214	280.373	72.6777	596.04
34.6141	40.4801	62.5158	326.907		43.2214	283.065	72.6777	598.584
34.6141	42.7163	62.5158	323.314		43.2214	285.762	69.7549	358.419
34.6141	44.9658	62.5158	319.731		43.2214	288.456	72.6777	603.721
34.6141	47.2271	62.5158	316.158		43.2214	291.149	72.6777	606.313
34.6141	49.499	62.5158	312.596		43.2214	293.849	72.6777	608.92
34.6141	51.7566	62.5158	309.044		43.2214	296.551	72.6777	611.543
17.0002	53.2603	62.5158	305.504		43.2214	299.247	72.6777	614.181
17.0002	54.3671	62.5158	301.974		43.2214	301.948	72.6777	616.834
2.51181	55.412	63.0016	298.419		43.2214	304.658	72.6777	619.502
2.51181	55.3311	72.333	294.595		43.2214	307.397	72.6777	622.184
2.51181	55.2506	72.333	290.772		62.5203	310.163	72.6777	624.881
2.51181	55.1704	72.333	286.942		64.3312	313.765	72.6777	627.592
2.36323	55.0905	72.333	283.119		64.3312	317.453	72.6777	630.317
9.33137	55.046	72.333	279.301		64.3312	321.149	72.6777	633.056
9.33137	55.6698	72.333	275.472		64.3312	324.854	72.6777	635.809
9.33137	56.2943	72.333	271.649		64.3312	328.566	72.6777	638.575
9.33137	56.9194	72.333	267.832		64.3312	332.285	72.6777	641.354
9.33137	57.5451	72.333	264.009		64.3312	336.012	72.6777	644.147
9.33137	58.1713	72.333	260.187		64.3312	339.745	72.6777	646.953
9.33137	58.798	72.333	256.371		64.3312	343.486	72.6777	649.771
4.36678	58.583	71.604	252.575		64.3312	347.233	72.6777	652.603
4.36678	58.2757	68.7731	248.857		64.3312	350.986	72.6777	655.447
4.36678	57.9684	68.7731	245.147		64.3312	354.745	56.2246	657.32
4.36678	57.6612	68.7731	241.433		64.3312	358.51	54.7676	659.121
5.10271	57.3539	68.7731	237.719		64.3312	362.281	54.7676	660.94
7.9627	56.9953	68.7731	234.015		64.3806	366.058	54.7676	662.779
7.9627	56.4381	68.7731	230.302		64.4062	369.831	54.7676	664.637
7.9627	55.8809	68.7731	226.594		64.4062	373.609	54.7676	666.514
7.9627	55.3238	68.7731	222.895		64.4062	377.392	54.7676	668.41
7.9627	54.7668	68.7731	219.183		64.4062	381.18	54.7676	670.325
7.9627	54.2099	68.7731	215.481		64.4062	384.974	54.7676	672.259
7.9627	53.653	68.7731	211.784		64.4062	388.773	54.7676	674.21
7.9627	53.0962	68.7731	208.079		64.4062	392.578	54.7676	676.18
7.9627	52.5394	68.7731	204.385		64.4062	396.387	54.7676	678.168
7.9627	51.9828	68.7731	200.689		64.4062	400.201	54.7676	680.174
7.9627	51.4262	68.7731	196.992		64.4062	404.02	54.7676	682.198
5.36506	50.8697	68.7731	193.306		64.4062	407.843	54.7676	684.239
5.36506	50.3729	55.0526	189.613		64.4062	411.671	57.5744	686.442
0.798694	49.9965	55.0526	185.924		64.4062	415.503	58.2308	688.696
0.798694	49.7486	55.0526	182.249		64.4062	419.339	58.2308	690.966
0.798694	49.7545	55.0526	178.587		64.4062	423.18	58.2308	693.252
0.798694	49.781	55.0526	174.94		64.4062	427.024	58.2308	695.554
0.798694	49.8075	55.0526	171.309		64.4062	430.873	58.2308	697.872
0.798694	49.8341	55.0526	167.695		64.4062	434.725	58.2308	700.205
0.798694	49.8607	56.4313	164.052		46.1183	438.581	58.2308	702.554
0.798694	49.8874	57.6604	160.384		46.0388	441.873	58.2308	704.919
0.798694	49.9141	57.6604	156.732		46.0388	445.175	58.2308	707.298
0.798694	49.9408	57.6604	153.097		46.0388	448.489	58.2308	709.693
2.27414	49.9676	57.6604	149.48		46.0388	451.815	58.2308	712.102
3.64089	50.0889	57.6604	145.884		46.0388	455.152	58.2308	714.526
3.64089	50.2945	57.6604	142.308		46.0388	458.501	58.2308	716.965
3.64089	50.5005	57.6604	138.754		46.0388	461.86	58.2308	719.418
3.64089	50.7067	48.5988	135.599		46.0388	465.231	58.2308	721.886
3.64089	50.9134	43.3639	132.706		46.0388	468.612	58.2308	724.368
3.64089	51.1204	43.3639	129.868		46.0388	472.004	58.2308	726.863
5.30294	51.3277	43.3639	127.087		46.0388	475.405	58.2308	729.373
2.74509	51.6721	43.3639	124.366		46.0388	478.817	69.4292	732.516
7.73488	51.4793	39.5106	121.628		46.0388	482.238	69.4814	735.67
7.73488	50.9404	39.5106	118.952		46.0388	485.669	69.4814	738.833
7.73488	50.4015	39.5106	116.345		46.0388	489.109	69.4814	742.005
7.73488	49.8627	39.1875	113.819		46.0388	492.559	69.4814	745.185
7.73488	49.3239	39.08	111.279		46.0388	496.017	69.4814	748.374
7.73488	48.7852	39.08	108.743		46.0388	499.484	69.4814	751.57
7.73488	48.2466	39.08	106.213		46.0388	502.96	69.4814	754.775
8.05069	47.708	39.08	103.69		46.0388	506.444	69.4814	757.988
8.15585	47.1459	39.08	101.165		46.0388	509.936	69.4814	761.209
8.15585	46.5759	39.08	98.626		46.0388	513.437	69.4814	764.437
8.15585	46.0059	39.08	96.0942		46.0388	516.945	69.4814	767.673
8.15585	45.436	39.08	93.5698		46.0388	520.461	69.4814	770.917
8.15585	44.8662	39.08	91.0534		46.0388	523.985	69.4814	774.169
8.15585	44.2964	39.08	88.5227		46.0388	527.516	69.4814	777.428
21.7893	43.0066	39.08	85.989		46.0388	531.055	69.4814	780.694
21.7893	41.5223	48.0016	83.0207		46.0388	534.6	69.4814	783.967
21.7893	40.0403	48.7434	80.0321		46.0388	538.153	69.4814	787.248
21.7893	38.5416	48.7434	77.0112		46.0388	541.713	69.4814	790.536
21.7893	37.0405	48.7434	74.0677		46.0388	545.279	69.4814	793.83
12.8608	35.541	48.7434	71.0349		46.0388	548.852	69.4814	797.132
12.1193	34.6465	48.7434	68.0149		46.0388	552.432	69.4814	800.44
12.1193	33.8028	48.7434	65.0232		46.0388	556.018	69.4814	803.756
12.1193	32.9594	48.7434	62.053		46.0388	559.61	69.4814	807.078
12.1193	32.1163	48.7434	59.1848		46.0388	563.209	69.4814	810.406
12.1193	31.2737	48.7434	56.4312		46.0388	566.813	69.4814	813.741
12.1193	30.4315	48.7434	53.8061		46.0388	570.423	69.4814	817.082
12.1193	29.5896	48.7434	51.3249		46.0388	574.04	69.4814	820.43
12.1193	28.7483	48.7434	49.0048		46.0388	577.662	69.4814	823.784
12.1193	27.9074	48.7434	46.864		46.0388	581.289	69.4814	827.144
12.1193	27.2795	48.7434	44.9222		46.0388	584.922	69.4814	830.51
12.1193	27.0407	48.7434	43.1996		46.0388	588.56	69.4814	833.883
12.1193	27.1976	48.7434	41.7165		46.0388	592.204	69.4814	837.261
12.1193	27.746	48.7434	40.4926		46.0388	595.853	69.4814	840.645
12.1193	28.6706	48.7434	39.5455		46.0388	599.507	69.4814	844.035
12.1193	29.9477	48.7434	38.8902		46.0388	603.166	69.4814	847.431
12.1193	31.5478	48.7434	38.5376		46.0388	606.83	69.4814	850.832
12.1193	33.438	48.7434	38.4938		46.0388	610.499	69.4814	854.239
12.1193	35.5853	48.7434	38.7595		46.0388	614.173	69.4814	857.652
12.1193	37.9578	48.0658	39.3739		46.0388	617.851	69.4814	861.07
12.1193	40.5261	45.8621	40.4221		46.0388	621.534	69.4814	864.494
12.1193	43.2639	45.8621	41.744		46.0388	625.221	69.4814	867.923
12.1193	46.148	45.8621	43.3205		46.0388	628.913	69.4814	871.357
12.7967	49.1583	45.8621	45.1315		41.0726	632.609	69.4814	874.797
15.0055	52.2476	45.8621	47.1559		41.0002	636.143	69.4814	878.241
15.0055	55.3407	45.8621	49.3735		41.0002	639.681	69.4814	881.691
15.0055	58.5268	45.8621	51.7646		41.0002	643.225	69.4814	885.146
15.0055	61.7943	45.8621	54.311		41.0002	646.774	69.4814	888.606
15.0055	65.1331	45.8621	56.996		41.0002	650.33	69.4814	892.07
15.0055	68.5346	45.8621	59.8046		41.0002	653.892	69.4814	895.54
15.0055	71.9912	45.8621	62.723		41.0002	657.459	69.4814	899.015
15.0055	75.4967	45.8621	65.7393		41.0002	661.031	69.4814	902.494
15.0055	79.0455	45.8621	68.8428		41.0002	664.61	69.4814	905.978
15.0055	82.6328	45.8621	72.024		41.0002	668.193	69.4814	909.467
15.0055	86.2544	45.8621	75.2746		41.0002	671.782	69.4814	912.96
15.0055	89.9069	50.354	78.3398		41.0002	675.377	74.4055	916.613
15.0055	93.587	56.1981	81.1688		41.0002	678.976	74.4782	920.272
15.0055	97.2921	56.1981	84.0687		41.0002	682.581	74.4782	923.934
15.0055	101.02	56.1981	87.0333		41.0002	686.19	74.4782	927.6
10.5184	104.768	56.1981	90.0572		41.0002	689.805	74.4782	931.268
4.89392	108.547	56.1981	93.1353		39.414	163.619	74.4782	934.94
4.89392	112.351	56.1981	96.2631		39.414	166.033	74.4782	938.615
4.89392	116.158	56.1981	99.4364		39.414	168.457	74.4782	942.293
4.89392	119.968	68.3191	102.19		39.414	170.891	74.4782	945.975
4.89392	123.782	74.9592	104.756		39.414	173.332	74.4782	949.659
4.89392	127.599	74.9592	107.401		38.2236	175.67	74.4782	953.346
4.89392	131.418	74.9592	110.12		38.2236	177.977	74.4782	957.037
8.13603	135.24	76.1471	112.86		38.2236	180.294	74.4782	960.73
14.694	139.147	76.6818	115.648		38.2236	182.611	74.4782	964.426
14.694	143.104	76.6818	118.5		38.2236	184.926	74.4782	968.125
14.694	147.065	76.6818	121.413		38.2236	187.25	74.4782	971.827
15.8776	151.029	76.6818	124.383		38.2236	189.583	74.4782	975.532
16.411	154.997	76.6818	127.407		38.2236	191.918	68.7063	616.78
16.411	158.97	76.6818	130.48		38.2236	194.248	68.7063	619.887
16.411	162.946	76.6818	133.6		38.2236	196.586	72.167	122.621
16.411	166.925	76.6818	136.764		38.2236	198.934	68.7063	626.132
16.411	170.906	76.6818	139.97		38.2236	201.283	68.7063	629.269
16.411	174.891	76.6818	143.214		38.2236	203.627	68.7063	632.417
16.411	178.878	76.6818	146.494		38.2236	205.978	68.7063	635.574
16.411	182.867	76.6818	149.809		38.2236	208.337	68.7063	638.74
16.411	186.859	76.6818	153.156		38.2236	210.7	68.7063	641.916
16.411	190.853	76.6818	156.533		38.2236	213.056	68.7063	645.102
16.411	194.848	76.6818	159.939		38.2236	215.418	68.7063	648.296
16.411	198.846	76.6818	163.371		38.2236	217.788	68.7063	651.5
16.411	202.845	76.6818	166.829		38.2236	220.163	68.7063	654.712
16.411	206.846	76.6818	170.311		38.2236	222.528	68.7063	657.933
16.411	210.849	76.6818	173.815		38.2236	224.901	68.7063	661.163
16.411	214.853	76.6818	177.341		38.2236	227.297	68.7063	664.402
16.411	218.858	76.6818	180.887		41.2206	229.737	68.7063	667.648
16.411	222.865	76.6818	184.452		50.2909	232.384	68.7063	670.904
16.411	226.873	76.6818	188.035		50.2909	235.548	68.7063	674.167
16.411	230.883	76.6818	191.635		50.2909	238.736	68.7063	677.438
16.411	234.893	60.5055	193.907		50.2909	241.948	68.7063	680.717
16.411	238.905	60.5055	193.646		50.2909	245.184	68.7063	684.004
16.411	242.917	60.5055	193.463		50.2909	248.441	68.7063	687.299
16.411	246.931	60.5055	193.359		50.2909	251.72	68.7063	690.601
0.950636	613.958	60.5055	193.334		50.2909	255.019	68.7063	693.911
0.950636	610.106	60.5055	193.387		50.2909	258.338	68.7063	697.228
0.950636	606.257	60.5055	193.519		50.2909	261.676	68.7063	700.553
0.950636	602.41	60.5055	193.729		50.2909	265.032	68.7063	703.884
0.950636	598.565	60.5055	194.018		50.2909	268.406	65.7929	707.24
0.950636	594.723	60.5055	194.385		51.9753	271.797	57.3027	710.654
0.950636	590.883	60.5055	194.829		55.5055	275.262	57.3027	714.073
0.950636	587.046	60.5055	195.35		55.5055	278.863	57.3027	717.499
0.950636	583.212	60.5055	195.948		55.5055	282.474	57.3027	720.931
0.950636	579.381	60.5055	196.622		55.5055	286.097	57.3027	724.369
0.950636	575.552	60.5055	197.37		55.5055	289.729	57.3027	727.813
0.950636	571.726	59.7773	198.152		55.5055	293.371	57.3027	731.262
0.950636	567.903	56.6745	198.833		55.5055	297.023	57.3027	734.718
0.950636	564.083	56.6745	199.586		55.5055	300.684	57.3027	738.179
0.950636	560.266	56.6745	200.41		55.5055	304.354	57.3027	741.645
1.19292	556.452	56.6745	201.305		55.5055	308.033	57.3027	745.118
4.04542	552.637	56.6745	202.269		55.5055	311.72	57.3027	748.595
4.04542	548.804	56.6745	203.302		55.5055	315.414	56.1067	752.085
4.04542	544.973	56.6745	204.402		55.5055	319.117	53.6594	755.593
4.04542	541.145	50.1585	205.212		50.7272	322.827	53.6594	759.106
4.04542	537.318	34.8472	205.244		48.3122	326.373	53.6594	762.624
4.04542	533.494	34.8472	205.349		48.3122	329.842	53.6594	766.147
4.04542	529.672	34.8472	205.526		48.3122	333.323	53.6594	769.675
10.7469	525.852	34.8472	205.776		48.3122	336.815	53.6594	773.208
26.9323	521.993	34.8472	206.097		48.3122	340.319	53.6594	776.746
26.9323	518.036	34.8472	206.489		48.3122	343.833	53.6594	780.288
26.9323	514.079	34.8472	206.953		48.3122	347.358	53.6594	783.835
26.9323	510.122	33.7782	207.428		48.3122	350.893	53.6594	787.386
26.9323	506.166	32.1579	207.884		48.0352	354.439	53.6594	790.942
26.9323	502.21	32.1579	208.412		45.6766	357.988	53.6594	794.502
26.9323	498.255	32.1579	209.011		45.6766	361.497	53.6594	798.066
28.0976	494.3	32.1579	209.682		45.6766	365.017	58.4065	801.657
29.8765	490.338	32.1579	210.423		45.6766	368.547	60.8647	805.264
29.8765	486.367	32.1579	211.234		45.6766	372.086	60.8647	808.874
29.8765	482.396	32.1579	212.113		45.6766	375.636	60.8647	812.488
29.8765	478.426	32.1579	213.062		45.6766	379.194	60.8647	816.105
29.8765	474.457	32.1579	214.077		45.6766	382.762	60.8647	819.727
29.8765	470.49	32.1579	215.159		45.6766	386.338	60.8647	823.351
29.8765	466.523	32.1579	216.307		45.6766	389.923	60.8647	826.98
29.8765	462.558	32.1579	217.519		45.6766	393.516	60.8647	830.612
29.8765	458.593	32.1579	218.795		45.6766	397.118	60.8877	834.24
29.8765	454.63	32.1579	220.133		45.6766	400.727	61.1259	837.807
29.8765	450.668	32.1579	221.533		45.6766	404.344	61.1259	841.379
29.8765	446.707	32.1579	222.993		45.6766	407.968	61.1259	844.954
29.8765	442.748	32.1579	224.513		45.6766	411.6	61.1259	848.534
29.8765	438.79	32.1579	226.09		45.6766	415.239	61.1259	852.118
29.8765	434.833	32.1579	227.725		45.6766	418.885	61.1259	855.705
29.8765	430.878	32.1579	229.415		45.6766	422.538	61.1259	859.297
29.8765	426.924	32.1579	231.16		49.9675	426.197	61.1259	862.892
29.8765	422.971	32.1579	232.959		50.1938	429.982	61.1259	866.491
29.8765	419.02	32.1579	234.81		50.1938	433.778	61.1259	870.093
29.8765	415.071	32.1579	236.713		50.1938	437.578	61.1259	873.7
29.8765	411.123	32.1579	238.665		50.1938	441.382	61.1259	877.31
29.8765	407.176	32.1579	240.666		50.1938	445.19	61.1259	880.923
29.8765	403.232	32.1579	239.756		50.1938	449.002	61.1259	884.54
29.8765	399.289	30.7787	236.218		50.1938	452.817	61.1259	888.161
29.8765	395.348	30.2751	232.7		50.1938	456.636	61.1259	891.784
29.8765	391.408	30.2751	229.198		50.1938	460.458	61.1259	895.412
29.8765	387.471	30.2751	225.713		50.1938	464.284	61.1259	899.043
31.5241	383.535	30.2751	222.246		50.1938	468.114	61.1259	902.677
32.1347	379.624	30.2751	218.797		50.1938	471.946	57.47	906.331
32.1347	375.724	30.2751	215.368		50.1938	475.782	57.2798	909.99
32.1347	371.827	30.2751	211.959		50.1938	479.62	57.2798	913.651
32.1347	367.933	30.2751	208.571		50.1938	483.462	57.2798	917.316
32.1347	364.042	30.2751	205.206		50.1938	487.307	57.2798	920.984
32.1347	360.154	30.2751	201.863		50.1938	491.155	57.2798	924.654
32.1347	356.269	30.2751	198.545		50.1938	495.005	57.2798	928.328
32.1347	352.388	30.2751	195.252		50.1938	498.858	57.2798	932.004
32.1347	348.51	30.2751	191.986		50.1938	502.714	57.2798	935.684
32.1347	344.636	30.2751	188.748		50.1938	506.573	57.2798	939.366
32.1347	340.766	30.2751	185.539		50.1938	510.434	57.2798	943.051
32.1347	336.899	39.9	182.457		49.2673	514.298	57.2798	946.739
32.1347	333.037	40.7169	179.418		48.1711	518.14	57.2798	950.429
32.1347	329.179	40.7169	176.414		48.1711	521.958	57.2798	954.122
32.1347	325.324	40.7169	173.447		48.1711	525.778	57.2798	957.818
22.63	321.475	40.7169	170.519		48.1711	529.602	57.2798	961.517
21.8389	317.521	40.7169	167.633		48.1711	533.428	57.2798	965.218
21.8389	313.559	40.7169	164.789		48.1711	537.257	57.2798	968.922
21.8389	309.598	40.7169	161.99		48.1711	541.089	57.2798	972.628
21.8389	305.638	40.7169	159.239		48.1711	544.924	57.2798	976.337
21.8389	301.679	40.7169	156.536		48.1711	548.761	57.2798	980.048
21.8389	297.721	40.7169	153.886		48.1711	552.601	57.2798	983.762
21.8389	293.764	40.7169	151.29		48.1711	556.443	57.2798	987.479
21.8389	289.809	40.7169	148.752		47.1839	560.288	58.0313	991.191
21.8389	285.854	40.7169	146.272		38.6666	564.11	58.9262	994.899
21.8389	281.901	40.7169	143.856		38.6666	567.719	58.9262	998.609
21.8389	277.949	41.133	141.483		38.6666	571.335	58.9262	1002.32
21.8389	273.999	43.7867	139.051		38.6666	574.955	58.9262	1006.04
21.8389	270.05	43.7867	136.686		38.6666	578.581	58.9262	1009.75
21.8389	266.102	43.7867	134.394		38.6666	582.212	58.9262	1013.47
21.2033	262.156	43.7867	132.176		38.6666	585.847	58.9262	1017.19
17.482	258.202	43.7867	130.037		38.6666	589.488	58.9262	1020.92
17.482	254.188	43.7867	127.98		38.6666	593.133	58.9262	1024.64
17.482	250.174	43.7867	126.009		38.6666	596.784	58.9262	1028.37
17.482	246.161	43.7867	124.128		38.6666	600.438	58.9262	1032.1
17.482	242.148	43.7867	122.339		38.6666	604.098	59.5439	1035.82
17.482	238.136	43.7867	120.648		38.6666	607.762	65.1021	1039.41
17.482	234.125	43.7867	119.057		38.6666	611.43	65.1021	1043
17.482	230.114	43.7867	117.57		38.6666	615.102	65.1021	1046.59
17.482	226.104	43.7867	116.191		38.6666	618.779	65.1021	1050.19
17.482	222.094	43.7867	114.923		38.6666	622.46	65.1021	1053.79
17.482	218.085	43.7867	113.769		38.3191	626.145	65.1021	1057.39
17.482	214.077	43.7867	112.734		33.9959	629.822	65.1021	1061
17.482	210.069	43.7867	111.818		33.9959	633.342	65.1021	1064.61
17.482	206.062	43.7867	111.026		33.9959	636.869	65.1021	1068.22
17.482	202.057	43.7867	110.36		33.9959	640.401	65.1021	1071.83
17.482	198.052	43.7867	109.821		33.9959	643.939	65.1021	1075.45
17.482	194.047	43.7867	109.412		33.9959	647.482	65.1021	1079.07
17.482	190.044	43.7867	109.133		33.9959	651.031	65.1021	1082.69
17.482	186.042	43.7867	108.985		33.9959	654.585	65.1021	1086.32
17.482	182.041	43.7867	108.969		33.9959	658.145	65.1021	1089.95
17.482	178.042	43.7867	109.086		33.9959	661.71	65.1021	1093.58
17.482	174.043	43.7867	109.334		33.9959	665.28	65.1021	1097.22
17.482	170.046	43.7867	109.712		29.3283	90.9165	65.5635	1100.85
17.482	166.05	42.6333	110.141		29.3283	92.373	71.5962	1104.47
17.482	162.056	41.3978	110.614		29.3283	93.8507	71.5962	1108.09
17.482	158.063	41.3978	111.214		29.3283	95.3488	71.5962	1111.72
17.482	154.072	41.3978	111.94		29.3283	96.8441	71.5962	1115.35
18.4179	150.083	41.3978	112.791		29.3283	98.3549	71.5962	1118.98
19.4849	146.106	41.3978	113.763		29.3283	99.8844	71.5962	1122.62
19.4849	142.143	41.3978	114.853		29.3283	101.432	71.5962	1126.25
19.4849	138.183	41.3978	116.059		29.3283	102.996	71.5962	1129.89
19.4849	134.227	41.3978	117.378		29.161	104.577	71.5962	1133.53
19.4849	130.275	41.3978	118.806		28.9927	106.06	71.5962	1137.18
19.4849	126.328	41.3978	120.34		28.9927	107.488	71.5962	1140.83
19.4849	122.385	41.3978	121.976		28.9927	108.932	26.4837	738.487
19.4849	118.448	41.3978	123.711		28.9927	110.374	26.4837	742.05
19.4849	114.516	41.3978	125.54		28.9927	111.833	26.4837	186.008
19.4849	110.59	41.3978	127.46		28.9927	113.309	26.4837	749.191
19.4849	106.671	41.3978	129.468		28.9927	114.802	26.4837	752.768
19.4849	102.76	46.2889	131.748		28.9927	116.311	26.4837	756.349
19.4849	98.8573	48.6054	134.189		28.9927	117.835	26.4837	759.935
19.4849	94.9636	48.6054	136.699		28.9927	119.357	26.4837	763.525
19.4849	91.0802	48.6054	139.273		28.9927	120.889	26.4837	767.12
15.0818	87.2081	48.6054	141.909		28.9927	122.436	26.4837	770.718
13.1843	83.279	48.6054	144.603		44.7428	123.996	26.4837	774.321
13.1843	79.324	48.6054	147.353		47.1274	126.659	26.4837	777.928
13.1843	75.3757	48.6054	150.156		47.1274	129.466	26.4837	781.539
13.1843	71.435	48.6054	153.009		47.1274	132.284	26.4837	785.154
13.1843	67.5028	48.6054	155.91		47.1274	135.121	26.4837	788.773
13.1843	63.5807	48.6054	158.856		47.1274	137.941	26.4837	792.395
13.1843	59.6701	48.6054	161.845		47.1274	140.776	26.4837	796.022
13.1843	55.773	48.6054	164.875		47.1274	143.628	26.4837	799.652
13.1843	51.8918	48.6054	167.943		47.1274	146.46	26.4837	803.286
13.1843	48.0294	48.6054	171.049		47.1274	149.308	26.4837	806.924
13.1843	44.1897	48.6054	174.189		47.1274	152.17	26.4837	810.565
13.1843	40.3775	40.5742	177.174		47.1274	155.08	26.4837	814.21
13.1843	36.5988	39.4054	180.169		47.1274	158.037	26.3341	818.162
13.1843	32.8619	39.4054	183.201		47.1274	161.037	27.2946	822.159
13.1843	29.1776	39.4054	186.269		47.1274	164.079	27.2946	826.156
20.4927	25.5607	39.4054	189.372		47.1274	167.16	27.2946	830.153
21.6037	22.292	39.4054	192.507		47.1274	170.278	27.2946	834.151
21.6037	19.2358	39.4054	195.673		47.1274	173.432	27.2946	838.149
21.6037	16.4109	39.4054	198.868		47.1274	176.619	27.2946	842.147
21.6037	13.8875	39.4054	202.092		47.1274	179.839	27.2946	846.145
21.6037	11.7546	39.4054	205.343		47.1274	183.088	27.2946	850.144
21.6037	10.1158	39.4054	208.621		47.1274	186.367	27.2946	854.143
21.6037	9.07683	39.4054	211.922		47.1274	189.673	27.2946	858.142
21.6037	8.72001	39.4054	215.248		47.1274	193.005	27.2946	862.142
21.6037	9.07703	39.4054	218.597		47.1274	196.361	27.2946	866.142
21.6037	10.1162	39.4054	221.967		47.1274	199.742	27.2946	870.142
21.6037	11.5962	39.4054	225.358		47.1274	203.145	27.2946	874.143
21.6037	13.0809	39.4054	228.769		47.1274	206.569	27.2946	878.143
21.6037	14.5696	39.4054	232.199		47.1274	210.014	25.4941	881.527
21.6037	16.0616	39.4054	235.647		47.1274	213.478	25.4941	884.69
21.6037	17.5208	39.4054	239.113		47.1274	216.961	25.4941	887.859
21.6037	18.9804	39.4054	242.596		47.1274	220.462	25.4941	891.036
21.6037	20.4455	39.4054	246.095		47.1274	223.98	25.4941	894.219
21.6037	21.9153	39.4054	249.61		47.1274	227.514	25.4941	897.409
21.6037	23.3894	39.4054	253.14		47.1274	231.063	25.4941	900.605
21.6037	24.8671	39.4054	256.684		47.1274	234.627	25.4941	903.809
21.6037	26.3482	39.4054	260.242		47.1274	238.206	25.4941	907.018
23.6244	27.8323	39.4054	263.813		47.1274	241.798	25.4941	910.234
23.6244	29.4363	44.2709	267.362		47.1274	245.403	25.4941	913.457
28.099	31.0377	62.9662	270.799		47.1274	249.021	25.4941	916.686
28.099	32.9088	62.9662	274.249		47.1274	252.65	25.4941	919.921
28.099	34.7977	62.9662	277.713		47.1274	256.291	25.4941	923.162
23.1026	36.6925	62.9662	281.191		47.1274	259.943	25.4941	926.41
4.06921	38.2469	62.9662	284.681		47.1274	263.606	25.4941	929.663
4.06921	38.5275	62.9662	288.183		46.5484	267.279	25.4941	932.922
4.06921	38.8083	62.9662	291.697		40.6918	270.94	25.4941	936.188
4.06921	39.0893	62.9662	295.223		40.6918	274.4	25.4941	939.459
7.98665	39.3704	62.9662	298.759		40.6918	277.874	25.4941	942.736
7.98665	39.7782	62.9662	302.306		40.6918	281.361	25.4941	946.019
11.4909	40.3318	62.9662	305.864		40.6918	284.863	25.4941	949.307
11.4909	41.019	62.9662	309.431		40.6918	288.378	25.4941	952.601
11.4909	41.8115	62.9662	313.008		40.6918	291.905	25.4941	955.901
11.4909	42.6046	62.9662	316.595		40.6918	295.445	25.4941	959.206
11.4909	43.3984	62.9662	320.19		40.6918	298.996	25.4941	962.517
11.4909	44.1928	66.8216	323.756		40.6918	302.559	25.4941	965.833
11.4909	44.9877	70.3354	327.296		40.6918	306.132	25.4941	969.154
11.4909	45.7831	70.3354	330.848		40.6918	309.717	25.5049	972.503
11.4909	46.5791	70.3354	334.411		40.6918	313.311	26.4402	976.079
7.5874	47.3755	70.3354	337.985		41.6677	316.916	26.4402	979.66
4.04051	47.9072	70.3354	341.569		48.0212	320.559	26.4402	983.243
4.04051	48.1929	70.3354	345.163		48.0212	324.379	26.4402	986.83
4.04051	48.4787	70.3354	348.767		48.0212	328.203	26.4402	990.42
4.04051	48.7645	70.3354	352.38		48.0212	332.031	26.4402	994.013
4.04051	49.0503	70.3354	356.003		48.0212	335.863	26.4402	997.61
4.04051	49.3362	70.3354	359.634		48.0212	339.698	26.4402	1001.21
4.04051	49.6221	70.3354	363.274		48.0212	343.537	26.4402	1004.81
4.04051	49.908	66.7854	366.968		48.0212	347.379	26.4402	1008.42
4.04051	50.194	64.9705	370.691		48.0212	351.224	26.4402	1012.03
3.58914	50.4799	64.9705	374.42		48.0212	355.072	26.4402	1015.64
5.34584	50.1109	64.9705	378.155		27.2138	358.923	26.4402	1019.25
1.78749	49.735	64.9705	381.895		26.868	362.129	26.7661	1022.81
0.556325	49.6151	64.9705	385.642		26.868	365.339	30.2396	1026.03
0.556325	49.6252	64.9705	389.393		26.868	368.564	30.2396	1029.24
0.556325	49.6355	64.9705	393.15		26.868	371.804	30.2396	1032.46
0.556325	49.6458	64.9705	396.912		26.868	375.059	30.2396	1035.69
0.556325	49.6561	64.9705	400.678		26.868	378.328	30.2396	1038.92
0.556325	49.6666	64.9705	404.45		26.868	381.61	30.2396	1042.16
0.556325	49.6771	64.9705	408.226		26.868	384.906	30.2396	1045.41
0.556325	49.6877	64.9705	412.007		26.868	388.216	30.2396	1048.65
0.556325	49.6984	64.9705	415.792		26.868	391.538	30.2396	1051.91
0.556325	49.7091	64.9705	419.582		26.868	394.873	30.2396	1055.17
0.556325	49.72	64.9705	423.376		26.868	398.22	36.0951	1059.04
0.556325	49.7309	64.9705	427.174		26.868	401.579	36.3012	1062.93
0.556325	49.7418	64.9705	430.976		26.868	404.949	36.3012	1066.82
0.556325	49.7529	64.9705	434.781		26.868	408.331	36.3012	1070.71
0.556325	49.764	64.9705	438.591		26.868	411.724	36.3012	1074.6
0.556325	49.7752	64.9705	442.404		26.868	415.128	36.3012	1078.49
0.556325	49.7864	64.9705	446.221		26.868	418.542	36.3012	1082.39
0.556325	49.7978	64.9705	450.042		26.868	421.967	36.3012	1086.28
0.556325	49.8092	64.9705	453.865		26.868	425.402	36.3012	1090.17
0.556325	49.8207	64.9705	457.693		26.5355	428.846	36.3012	1094.07
0.556325	49.8322	64.9705	461.523		20.7746	432.29	36.3012	1097.97
0.556325	49.8439	64.9705	465.357		20.7746	435.562	36.3012	1101.86
0.556325	49.8556	64.9705	469.194		20.7746	438.846	36.3012	1105.76
0.556325	49.8674	64.9705	473.033		20.7746	442.142	36.3012	1109.66
0.556325	49.8792	55.6555	548.745		20.7746	445.45	36.3012	1113.56
0.556325	49.8911	55.6555	545.101		20.7746	448.77	36.3012	1117.46
0.556325	49.9031	55.6555	61.8578		20.7746	452.101	36.3012	1121.36
0.556325	49.9152	55.6555	537.829		20.7746	455.444	36.3012	1125.26
5.13763	365.357	55.6555	534.203		20.7746	458.797	36.3012	1129.17
5.13763	361.558	55.6555	530.581		20.7746	462.161	36.3012	1133.07
5.13763	357.764	55.6555	526.966		20.7746	465.535	36.3012	1136.97
5.13763	353.976	55.6555	523.358		20.7746	468.92	36.6117	1140.88
5.13763	350.194	55.6555	519.755		20.7746	472.314	42.0552	1144.81
5.13763	346.417	55.6555	516.159		20.7746	475.719	42.0552	1148.74
5.13763	342.646	55.6555	512.569		20.7746	479.133	42.0552	1152.67
5.13763	338.881	55.6555	508.986		20.7746	482.556	42.0552	1156.61
5.13763	335.122	55.6555	505.41		19.8739	485.989	42.0552	1160.54
5.13763	331.37	55.6555	501.84		19.8298	489.331	42.0552	1164.47
5.13763	327.625	55.6555	498.278		19.8298	492.674	42.0552	1168.41
5.13763	323.886	56.5985	494.812		19.8298	496.026	42.0552	1172.34
5.13763	320.155	60.6331	491.686		19.8298	499.389	42.0552	1176.28
5.13763	316.431	60.6331	488.573		19.8298	502.761	42.0552	1180.21
5.13763	312.714	60.6331	485.472		19.8298	506.143	42.0552	1184.15
4.51982	309.006	60.6331	482.384		19.8298	509.534	42.0552	1188.09
10.4074	305.26	60.6331	479.309		19.8298	512.933	42.0552	1192.03
10.4074	301.351	60.6331	476.247		19.8298	516.342	42.0552	1195.97
10.4074	297.444	60.6331	473.199		19.8298	519.76	42.0552	1199.91
10.4074	293.54	60.6331	470.165		19.8298	523.186	42.0552	1203.85
10.4074	289.638	60.6331	467.145		19.8298	526.62	41.4254	1207.83
10.4074	285.739	60.6331	464.139		19.8298	530.063	41.3826	1211.82
10.4074	281.843	60.6331	461.148		19.8298	533.513	41.3826	1215.81
10.4074	277.949	62.1083	458.39		19.8298	536.972	41.3826	1219.79
10.4074	274.058	65.0522	456.006		19.8298	540.438	41.3826	1223.78
10.4074	270.171	65.0522	453.645		19.8298	543.912	41.3826	1227.77
10.4074	266.286	65.0522	451.307		19.8298	547.393	41.3826	1231.76
15.1969	262.405	65.0522	448.993		19.8298	550.882	41.3826	1235.75
23.7588	258.464	65.0522	446.702		19.8298	554.378	41.3826	1239.74
23.7588	254.421	65.0522	444.436		19.8298	557.881	41.3826	1243.73
23.7588	250.378	65.0522	442.194		19.8298	561.391	41.3826	1247.72
23.7588	246.335	65.0522	439.977		19.8298	564.908	41.3826	1251.71
23.7588	242.292	65.0522	437.786		19.8298	568.431	41.3826	1255.7
23.7588	238.249	65.0522	435.62		19.8298	571.961	41.3826	1259.69
23.7588	234.206	65.0522	433.481		19.8298	575.497	41.3826	1263.68
23.7588	230.163	65.0522	431.367		27.0532	579.04	41.3826	1267.67
23.7588	226.121	65.0522	429.281		32.2239	582.784	41.3826	1271.66
23.7588	222.078	65.0522	427.222		32.2239	586.665	41.3826	1275.66
23.7588	218.036	65.0522	425.19		32.2239	590.548	41.3826	1279.65
23.7588	213.993	65.0522	423.187		32.2239	594.434	41.3826	1283.64
23.7588	209.951	65.0522	421.212		32.2239	598.32	41.3826	1287.63
23.7588	205.908	65.0522	419.265		32.2239	602.209	41.3826	1291.62
23.7588	201.866	65.0522	417.348		32.2239	606.099	41.3826	1295.62
23.7588	197.824	65.0522	415.46		32.2239	609.991	41.3826	1299.61
23.7588	193.782	65.0522	413.602		32.2239	613.885	41.3826	1303.6
23.7588	189.74	65.0522	411.775		32.2239	617.78	41.3826	1307.6
23.7588	185.698	65.0522	409.978		32.2239	621.677	41.3826	1311.59
23.7588	181.656	67.202	408.45		36.5261	392.309	35.4544	1315.52
23.7588	177.615	68.1023	407.048		36.5261	395.872	31.7414	1319.4
23.7588	173.573	68.1023	405.678		36.5261	399.445	31.7414	1323.27
23.7588	169.532	68.1023	404.34		36.5261	403.029	31.7414	1327.16
26.8756	165.49	68.1023	403.034		36.5261	406.622	31.7414	1331.04
28.1653	161.564	68.1023	401.76		36.5261	410.226	31.7414	1334.92
28.1653	157.683	68.1023	400.519		36.5261	413.838	31.7414	1338.8
28.1653	153.804	68.1023	399.31		36.5261	417.46	31.7414	1342.69
28.1653	149.925	77.9208	399.008		36.5261	421.09	31.7414	1346.57
28.1653	146.047	78.2713	398.772		36.5261	424.73	31.7414	1350.46
28.1653	142.17	78.2713	398.572		36.5261	428.377	31.7414	1354.34
28.1653	138.294	78.2713	398.408		36.5261	432.033	31.7414	1358.23
41.3686	134.419	78.2713	398.281		36.5261	435.697	53.0987	711.074
41.8313	130.765	78.2713	398.19		36.5261	439.369	53.0987	710.075
41.8313	127.13	78.2713	398.135		36.5261	443.049	53.0987	170.757
41.8313	123.509	77.6748	398.059		36.5261	446.736	53.0987	708.144
41.8313	119.901	71.6286	397.401		36.5261	450.43	53.0987	707.212
41.8313	116.308	71.6286	396.781		36.5261	454.132	53.0987	706.303
41.8313	112.732	71.6286	396.2		32.47	457.84	53.0987	705.416
40.9374	109.174	71.6286	395.657		32.1868	461.428	53.0987	704.552
31.702	105.603	71.6286	395.154		32.1868	465.015	53.0987	703.71
31.702	101.699	71.6286	394.689		32.1868	468.611	53.0987	702.891
31.702	97.8039	71.6286	394.264		32.1868	472.215	53.0987	702.095
31.702	93.919	71.6286	393.879		32.1868	475.826	53.0987	701.322
31.702	90.0452	71.6286	393.533		32.1868	479.446	53.0987	700.572
31.702	86.1837	71.6286	393.226		32.1868	483.074	53.0987	699.845
31.702	82.3362	71.6286	392.959		32.1868	486.709	53.0987	699.142
31.702	78.5042	71.7346	392.738		32.1868	490.352	53.0987	698.461
31.702	74.6899	72.0596	392.575		32.1868	494.002	53.0987	697.804
31.702	70.8955	72.0596	392.452		32.1868	497.658	53.0987	697.17
31.702	67.124	72.0596	392.369		32.1868	501.322	52.1277	696.811
31.7694	63.3787	72.0596	392.326		32.1868	504.993	52.0678	696.493
31.9774	59.6637	72.0596	392.323		32.1868	508.67	52.0678	696.2
31.9774	55.9848	72.0596	392.361		39.699	512.354	52.0678	695.93
31.9774	52.3476	72.0596	392.438		41.6885	516.22	52.0678	695.683
31.9774	48.7593	72.0596	392.556		41.6885	520.136	52.0678	695.461
31.9774	45.2288	72.0596	392.713		41.6885	524.054	52.0678	695.263
31.9774	41.7671	72.0596	392.911		41.6885	527.976	52.0678	695.088
31.9774	38.3878	72.0596	393.148		41.6885	531.9	52.0678	694.938
31.9774	35.1079	72.0596	393.426		41.6885	535.827	52.0678	694.811
31.9774	31.9488	72.0596	393.743		41.6885	539.756	52.0678	694.709
31.9774	28.937	72.0596	394.1		41.6885	543.688	52.0678	694.63
31.9774	26.1059	72.0596	394.496		41.6885	547.623	52.0678	694.575
31.9774	23.4962	72.0596	394.932		41.6885	551.56	52.0678	694.545
31.9774	21.1575	72.0596	395.407		41.6885	555.499	52.0678	694.538
31.9774	19.147	72.0596	395.922		41.6885	559.441	53.8677	694.086
31.9774	17.5277	72.0596	396.475		45.9086	563.385	54.4587	693.534
31.9774	16.3622	72.0596	397.068		46.3893	567.425	54.4587	693.005
31.9774	15.704	72.0596	397.699		46.3893	571.475	54.4587	692.499
31.9774	15.5869	72.0596	398.369		46.3893	575.527	54.4587	692.017
31.9774	16.0172	72.0596	399.077		46.3893	579.58	54.4587	691.559
31.9774	16.9722	73.9239	399.951		46.3893	583.633	54.4587	691.125
31.9774	18.4056	75.3323	400.96		46.3893	587.687	54.4587	690.714
31.9774	20.2572	75.3323	402.005		46.3893	591.742	54.4587	690.327
31.9774	22.4017	75.3323	403.086		46.3893	595.798	54.4587	689.964
33.7091	24.5528	75.3323	404.203		27.4469	20.7839	54.4587	689.625
35.0302	26.7499	75.3323	405.356		27.4469	21.6164	54.4587	689.31
35.0302	29.0241	75.3323	406.544		27.4469	22.5431	54.4587	689.019
35.0302	31.3115	75.3323	407.767		27.4469	23.5562	50.8955	688.344
35.0302	33.6104	75.3323	409.025		27.4469	24.6483	50.5314	687.648
14.4322	35.5656	75.3323	410.318		27.4469	25.8077	50.5314	686.976
14.4322	36.4838	75.3323	411.644		27.4469	26.9656	50.5314	686.327
14.4322	37.4055	75.3323	413.005		27.4469	28.1872	50.5314	685.703
14.4322	38.3302	75.3323	414.399		27.4469	29.4664	50.5314	685.102
14.4322	39.258	75.3323	415.826		27.4469	30.7981	50.5314	684.524
13.93	40.1886	75.3323	417.286		31.2589	32.1773	50.5314	683.971
12.7459	41.0848	75.3323	418.778		56.1424	33.8124	50.5314	683.441
12.7459	41.9589	65.2328	419.41		56.1424	36.6896	30.0017	586.992
12.7459	42.8337	62.6011	419.835		56.1424	39.687	30.0017	588.213
12.7459	43.7046	62.6011	420.296		56.1424	42.6697	25.888	176.937
12.7459	44.5733	62.6011	420.795		56.1424	45.7293	30.0017	590.728
1.09415	45.4428	62.6011	421.331		56.1424	48.7877	30.0017	592.021
4.25478	45.3956	62.6011	421.903		56.1424	51.8906	30.0017	593.337
4.25478	45.098	62.6011	422.512		56.1424	55.005	30.0017	594.677
4.25478	44.8004	62.6011	423.158		56.1424	58.139	30.0017	596.041
4.25478	44.5028	62.6011	423.839		62.0218	61.2958	30.0017	597.428
4.25478	44.2052	62.6011	424.557		62.6291	64.7736	30.0017	598.837
4.25478	43.9076	62.6011	425.311		62.6291	68.3266	31.6374	600.468
4.25478	43.6101	62.6011	426.1		62.6291	71.9224	48.2864	603.425
4.25478	43.3126	58.2929	426.416		62.6291	75.5555	48.2864	606.38
4.25478	43.0151	58.0841	426.742		62.6291	79.2213	48.2864	609.335
5.81283	42.7176	58.0841	427.104		62.6291	82.9162	48.2864	612.294
5.81283	42.6822	58.0841	427.504		62.6291	86.6367	48.2864	615.248
3.65562	42.9338	58.0841	427.939		62.6291	90.38	45.0305	618.183
6.93691	42.746	58.0841	428.412		62.6291	94.1436	45.0305	620.997
6.93691	42.7251	58.0841	428.92		62.6291	97.9255	45.0305	623.809
6.93691	42.9911	58.0841	429.465		62.6291	101.724	45.0305	626.623
6.93691	43.306	58.0841	430.046		62.6291	105.537	50.5445	629.722
6.93691	43.6233	58.0841	430.663		34.0871	109.363	51.1185	632.848
6.93691	43.943	58.0841	431.315		33.2504	112.23	51.1185	635.978
6.93691	44.265	58.0841	432.004		33.2504	115.13	51.1185	639.103
6.93691	44.5894	58.0841	432.727		33.2504	118.089	51.1185	642.231
6.93691	44.916	58.0841	433.486		33.2504	121.104	51.1185	645.36
10.3554	45.2448	58.0841	434.28		33.2504	124.171	51.1185	648.486
10.3554	45.7896	58.0841	435.109		33.2504	127.286	51.1185	651.616
12.7661	46.5161	58.0841	435.973		33.2504	130.446	51.1185	654.741
12.7661	47.321	58.0841	436.871		33.2504	133.649	51.1185	657.869
12.7661	48.2024	58.0841	437.804		33.2504	136.89	51.1185	660.998
12.7661	49.0845	58.0841	438.77		33.2504	140.169	51.1185	664.124
12.7661	49.9669	58.0841	439.771		33.2504	143.482	51.1185	667.254
12.7661	50.8499	58.0841	440.805		33.2504	146.827	32.0287	669.022
12.7661	51.7333	58.0841	441.873		33.2504	150.203	31.6514	670.75
12.7661	52.6171	57.8497	442.948		33.2504	153.607	31.6514	672.481
13.3832	53.5013	57.237	443.989		40.5139	157.038	31.6514	674.216
13.5186	54.4159	57.237	445.064		43.1023	160.689	31.6514	675.953
13.5186	55.3374	57.237	446.171		43.1023	164.424	31.6514	677.691
13.1447	56.2596	57.237	447.311		43.1023	168.173	31.6514	679.449
12.1612	57.1563	57.237	448.483		43.1023	171.934	31.6514	681.225
12.1612	57.9844	57.237	449.688		43.1023	175.706	31.6514	683.02
12.1612	58.8132	57.237	450.924		43.1023	179.49	31.6514	684.834
12.1612	59.6426	57.237	452.193		43.1023	183.284	31.6514	686.666
12.1612	60.4725	57.237	453.492		43.1023	187.088	31.6514	688.516
12.1612	61.3031	57.237	454.823		43.1023	190.901	31.6514	690.384
12.1612	62.1343	57.237	456.185		43.1023	194.722	31.6514	692.27
12.1612	62.9659	57.237	457.577		43.1023	198.552	31.6514	694.173
12.1612	63.7982	57.237	459		43.1023	202.389	32.6068	696.381
12.1612	64.6309	57.237	460.453		43.1023	206.234	33.3104	698.707
12.1612	65.4624	57.237	461.935		43.1023	210.086	33.3104	701.048
12.1612	66.2912	54.3583	463.068		43.1023	213.944	33.3104	703.404
8.12979	67.0565	51.6934	463.836		43.1023	217.808	33.3104	705.776
8.12979	67.6238	51.6934	464.637		43.1023	221.679	33.3104	708.162
8.12979	68.1913	51.6934	465.47		43.1023	225.555	33.3104	710.563
2.74187	68.7588	51.6934	466.336		43.1023	229.437	33.3104	712.979
4.32494	68.9193	51.6934	467.233		43.1023	233.323	33.3104	715.409
4.32494	68.6547	51.6934	468.162		40.6673	237.215	33.3104	717.853
4.32494	68.3904	51.6934	469.123		40.3437	241.049	33.3104	720.311
4.32494	68.1264	51.6934	470.115		40.3437	244.882	33.3104	722.784
4.32494	67.8626	51.6934	471.139		40.3437	248.72	33.3104	725.27
4.32494	67.5991	51.6934	472.193		40.3437	252.564	33.3104	727.77
4.32494	67.3359	51.6934	473.279		40.3437	256.413	33.3104	730.284
4.32494	67.073	50.8494	474.237		40.3437	260.267	33.3104	732.811
4.32494	66.8104	50.4809	475.151		40.3437	264.127	33.3104	735.351
4.32494	66.5481	50.4809	476.097		40.3437	267.991	33.3104	737.905
5.46786	66.2861	50.4809	477.074		40.3437	271.86	33.3104	740.471
11.4837	65.7118	50.4809	478.082		40.3437	275.733	33.3104	743.051
12.6273	64.9099	50.4809	479.121		40.3437	279.61	33.3104	745.643
12.6273	64.0264	50.4809	480.191		40.3437	283.492	31.1915	748.103
12.6273	63.1431	50.4809	481.292		40.3437	287.377	30.914	750.558
12.6273	62.26	50.4809	482.423		40.3437	291.266	30.914	753.026
12.6273	61.377	50.4809	483.585		26.2944	295.159	30.914	755.507
12.6273	60.4942	50.4809	484.776		24.8206	298.715	30.914	758.001
12.6273	59.6116	50.4809	485.997		24.8206	302.242	30.914	760.508
12.6273	58.7292	50.4809	487.248		24.8206	305.78	30.914	763.028
12.6273	57.847	50.4809	488.528		24.8206	309.33	30.914	765.561
12.6273	56.965	50.4809	489.837		24.8206	312.889	30.914	768.107
12.6273	56.0833	50.4809	491.175		24.8206	316.459	30.914	770.664
12.6273	55.2018	50.4809	492.542		24.8206	320.039	30.914	773.235
12.6273	54.3205	50.4809	493.937		21.1852	323.628	30.914	775.817
3.85576	53.4394	50.4809	495.36		18.9305	327.094	30.914	778.411
3.85576	52.6884	50.4809	496.811		18.9305	330.391	30.914	781.018
3.85576	52.1756	50.4809	498.29		18.9305	333.704	30.914	783.636
3.38262	51.9036	50.4809	499.797		18.9305	337.033	33.734	785.785
3.38262	51.6362	50.4809	501.331		18.9305	340.376	34.4972	787.891
3.38262	51.6168	50.4809	502.891		18.9305	343.734	34.4972	790.012
3.38262	51.8454	50.4809	504.479		18.9305	347.105	34.4972	792.147
3.38262	52.0807	73.6205	526.375		18.9305	350.491	34.4972	794.297
3.38262	52.3159	73.6205	528.915		18.9305	353.889	34.4972	796.46
3.38262	52.5512	73.6205	69.2261		18.9305	357.3	34.4972	798.638
3.38262	52.7865	73.6205	534.05		18.9305	360.724	34.4972	800.829
21.6037	8.72001	73.6205	536.645		18.9305	364.16	28.5573	802.699
21.6037	10.2015	73.6205	539.258		18.9305	367.607	21.1309	804.127
21.6037	11.6877	73.6205	541.888		18.9305	371.067	21.1309	805.573
21.6037	13.178	73.6205	544.536		18.9305	374.537	21.1309	807.036
21.6037	14.6716	73.6205	547.201		18.9305	378.018	21.1309	808.516
21.6037	16.1681	73.6205	549.883		18.9305	381.51	21.1309	810.014
21.6037	17.6671	73.6205	552.582		18.9305	385.012	21.1309	811.528
21.6037	19.1682	71.7191	555.392		18.9305	388.524	21.1309	813.06
21.6037	20.6712	67.5287	558.427		18.9305	392.046	21.1309	814.608
21.6037	22.149	67.5287	561.474		18.9432	395.578	21.1309	816.174
21.6037	23.6291	67.5287	564.533		19.7821	399.13	21.1309	817.755
23.6244	25.1125	67.5287	567.604		19.7821	402.802	21.1309	819.354
28.099	26.7255	67.5287	570.688		19.7821	406.481	21.1309	820.969
28.099	28.6222	67.5287	573.783		19.7821	410.167	21.1309	822.6
28.099	30.5248	67.5287	576.889		19.7821	413.858	21.1309	824.248
28.099	32.4326	63.864	580.184		19.7821	417.556	21.1309	825.912
28.099	34.3451	60.6205	583.646		19.7821	421.261	21.1309	827.592
28.099	36.2616	60.6205	587.116		19.7821	424.971	21.1309	829.288
28.099	38.1817	60.6205	590.594		19.7821	428.687	21.1309	831
7.98665	39.2583	60.6205	594.08		19.7821	432.408	21.1309	832.728
11.4909	39.823	60.6205	597.573		19.7821	436.135	21.1309	834.471
11.4909	40.6378	60.6205	601.073		19.7821	439.867	21.5496	836.258
11.4909	41.4525	60.6205	604.58		19.7821	443.605	25.7519	838.323
11.4909	42.2672	60.6205	608.095		19.7821	447.348	25.7519	840.403
11.4909	43.082	60.6205	611.616		19.7821	451.095	25.7519	842.496
11.4909	43.8967	60.6205	615.145		19.7821	454.848	25.7519	844.604
11.4909	44.7115	60.6205	618.68		56.1742	1.04502	25.7519	846.725
11.4909	45.5263	60.6205	622.222		56.1742	4.23189	25.7519	848.86
11.4909	46.341	60.6205	625.77		56.1742	7.52219	25.7519	851.009
11.4909	47.1558	60.6205	629.324		56.1742	10.8568	25.7519	853.171
11.4909	47.9705	60.6205	632.886		56.1742	14.1636	25.7519	855.347
4.04051	48.4028	60.6205	636.453		56.1742	17.5567	25.7519	857.536
[truncated: 20,484 more rows]

## Sheet: Fig. 5
Fig. 5f
Untreated (nm)	Jasplakinolide-treated (nm)
343.187	183.982
340.795	303.483
101.617	276.553
184.373	176.244
374.503	128.129
216.254	206.066
144.489	245.84
76.0849	350.006
329.025	242.263
67.9133	316.819
149.551	69.923
126.021	352.399
95.7552	188.442
173.58	129.161
282.267	345.784
359.098	74.8503
104.073	273.185
128.338	101.274
113.54	217.387
280.378	111.061
203.769	304.468
130.894	147.818
55.9102	454.02
322.926	179.281
147.964	104.329
408.014	188.017
227.567	332.474
140.507	196.653
205.201	240.194
155.948	235.202
230.601	134.052
258.64	327.208
173.054	66.3856
178.813	83.4936
108.238	253.742
153.268	157.603
324.129	115.482
288.046	54.7295
280.283	153.424
263.032	63.9158
195.116	97.5905
78.3702	67.638
178.82	146.683
244.739	97.7739
217.572	172.514
306.167	384.134
232.947	301.029
170.146	297.386
293.008	256.764
61.2721	272.08
216.611	251.905
57.9978	245.984
246.445	362.486
198.217	372.214
186.044	363.443
262.601	258.727
96.0973	348.643
357.938	386.706
274.213	310.541
83.8253	257.994
106.338	334.697
160.81	303.049
111.857	379.266
277.662	252.455
91.2325	234.92
64.6426	364.779
197.008	287.541
105.361	248.804
53.7449	265.243
228.755	299.383
56.3285	345.369
196.935	394.855
69.0261	109.262
298.949	197.096
184.499	275.589
207.278	317.813
120.024	341.644
201.787	211.562
188.132	276.748
109.194	342.346
99.4273	287.373
242.808	375.757
109.242	326.124
202.372	392.867
164.146	277.216
215.721	195.388
154.661	222.484
54.2504	678.587
208.175	366.684
218.497	166.823
187.779	373.095
186.852	381.885
61.4025	249.704
188.081	311.371
140.017	386.846
51.0956	345.973
140.593	402.447
249.691	312.687
66.8171	338.104
132.78	313.479
82.2627	318.154
160.091	390.192
64.2989	289.537
104.412	243.609
121.28	261.571
440.189	272.663
130.567	344.323
101.285	404.198
148.611	254.617
173.877	394.069
156.652	353.295
191.749	266.99
110.907	173.45
49.2781	220.014
304.204	367.801
193.923	290.046
105.487	340.515
92.2322	404.681
115.424	117.023
123.791	359.792
180.226	237.6
116.816	235.065
181.352	346.985
101.697	252.219
234.282	412.869
162.278	361.163
147.068	154.541
240.839	169.974
185.086	127.028
171.918	201.344
190.815	335.296
167.152	287.778
179.142	349.972
146.266	382.564
141.31	215.252
250.539	321.628
46.9757	334.78
209.477	114.984
198.573	133.076
76.3868	230.847
55.0857	311.225
59.8583	195.537
104.07	302.17
76.6146	64.2466
210.509	454.333
107.641	238.604
269.852	164.61
181.966	378.762
321.141	669.018
45.0483	252.769
290.111	209.54
122.692	144.337
382.7	174.125
148.669	267.45
58.3231	324.171
241.089	263.164
111.278	168.088
61.2726	404.99
43.2427	312.564
117.068	241.746
75.6549	381.88
142.151	323.754
161.014	188.227
252.46	44.4808
91.4674	257.496
73.7144	220.926
52.0124	303.829
189.21	248.724
166.866	273.24
241.189	203.691
206.436	293.432
242.086	291.74
124.743	79.4811
292.889	232.686
181.389	153.567
138.937	278.336
232.377	198.658
185.885	195.331
184.31	177.183
111.82	103.116
156.073	81.92
249.158	360.238
72.0391	151.593
189.812	340.087
153.8	343.626
142.456	45.0674
151.02	361.237
215.848	386.564
144.442	304.299
76.718	372.385
290.487	85.1644
106.662	335.645
196.221	106.942
132.696	331.351
210.456	457.487
207.416	273.7
54.4074	480.885
111.596	252.986
231.841	290.399
152.057	119.047
77.8095	290.378
116.214	391.745
206.742	219.052
197.719	108.659
116.153	255.628
181.838	266.069
162.702	151.038
158.068	119.106
85.4096	267.093
252.545	519.37
120.356	214.99
195.947	165.425
163.896	420.2
73.2089	185.227
272.984	311.041
71.974	313.924
98.4723	47.1733
168.965	95.5111
189.244	255.718
238.221	65.1618
133.229	339.34
162.007	159.634
75.5487	615.229
65.6469	309.022
60.8833	189.59
79.9797	330.267
57.33	245.053
50.3587	280.896
52.2125	228.069
83.9155	268.72
160.695	419.785
212.375	196.072
176.582	300.608
135.927	236.31
114.394	97.5378
160.771	122.59
57.9347	317.025
77.5589	239.878
113.039	326.691
61.4414	408.392
42.231	179.947
41.3529	108.294
42.7313	265.274
88.8515	340.783
	186.246
	279.713
	147.807
	475.136
	479.886
	561.444
	294.606
	241.834
	190.947
	271.607
	230.709
	128.155
	274.909
	94.3592
	164.434
	215.582
	284.655
	420.798
	124.673
	379.974
	226.798
	137.255
	208.295
	274.575
	288.365
	267.572
	238.655
	278.155
	184.502
	119.158
	286.021
	85.503
	250.51
	253.698
	62.1151
	354.642
	126.073
	214.21
	338.428
	194.872
	283.979
	223.19
	187.512
	160.108
	311.293
	85.3801
	311.682
	138.301
	61.456
	279.031
	278.803
	121.176
	159.185
	207.947
	151.466
	118.546
	67.9877
	331.943
	142.921
	324.623
	175.133
	122.286
	206.615
	198.393
	88.1744
	193.037
	241.059
	224.656
	84.0841
	68.2655
	312.335
	199.456
	99.8585
	346.256
	303.69
	277.701
	405.48
	477.869
	267.575
	147.003
	96.056
	339.914
	258.045
	279.424
	147.077
	320.159
	170.319
	250.564
	145.477
	181.458
	140.689
	207.269
	90.6816
	191.805
	103.692
	219.437
	78.7516
	253.862
	84.2365
	54.9996
	492.227
	272.384
	95.7409
	411.842
	52.6916
	389.122
	275.468
	275.699
	76.1086
	90.0344
	268.159
	154.976
	222.817
	174.04
	130.228
	59.7687
	67.8317
	167.102
	377.026
	440.08
	231.741
	45.8609
	255.155
	94.067
	268.28
	94.4229
	40.2123
	71.8556
	170.081
	361.677
	190.764
	141.221
	100.129
	261.543
	57.3935
	115.138
	261.466
	305.463
	245.489
	180.089
	125.29
	85.8738
	304.391
	305.701
	228.432
	133.745
	289.203
	92.5103
	60.0538
	156.871
	51.8235
	228.652
	67.4572
	152.615
	329.419
	184.751
	415.947
	83.452
	320.791
	143.631
	446.761
	295.536
	91.9578
	204.465
	329.178
	43.2811
	222.039
	186.653
	264.756
	133.863
	85.2907
	190.241
	105.082
	282.442
	236.433
	97.459
	192.548
	376.389
	373.586
	354.9
	196.09
	166.585
	150.596
	247.856
	372.405
	219.677
	152.276
	125.951
	87.2546
	197.446
	186.673
	92.9534
	142.534
	288.224
	130.522
	73.5015
	287.246
	399.701
	91.1378
	142.309
	162.877
	204.228
	49.5801
	152.288
	178.211
	157.072
	121.68
	94.0602
	123.384
	302.818
	261.427
	243.875
	245.034
	153.166
	207.166
	397.318
	50.1524
	391.826
	124.722
	179.451
	210.416
	163.176
	63.3754
	68.0071
	330.133
	66.9347
	154.11
	202.037
	391.482
	111.39
	330.956
	145.168
	72.0379
	203.79
	90.0052
	82.3835
	130.054
	79.3046
	194.485
	128.313
	135.165
	239.461
	72.1728
	73.0894

## Sheet: Fig. 6
Fig. 6c
C. parvum (nm)	T. gondii (nm)
15.2145	19.39
17.276	39.0958
14.5467	18.3314
13.3765	23.8122
16.2084	24.7551
22.0058	38.9444
25.7371	25.8705
17.9938	40.4994
11.9502	19.0716
16.4509	45.9334
19.8878	25.5114
19.1255	41.4025
22.8182	14.5402
20.1395	28.5873
16.7639	28.7997
15.0664	44.0006
18.4091
21.0809
15.1178
13.8297
49.892
17.5511
18.022
26.1841
22.8453
16.1201
20.615
19.9888
16.4276
13.7531
2.33287
15.691
9.61678
24.6367
24.158
13.9323
13.5444
14.3415
12.9223
15.6964
11.3652
13.7391
9.54933
15.0103
16.0038
11.4115
9.27582
15.3775
25.2026
17.1702
13.8741
20.513
17.2345
13.2448

## Sheet: Supplementary Fig. 3
Supp. Fig. 3a
SPMT #	Tomogram ID	Length	Type	Bin
0	./sm2019-07-25-16_SPMT-IMCSF	159.821	full	100-200
1	./sm2019-07-25-16_SPMT-IMCSF	129.226	full	100-200
2	./sm2019-07-25-16_SPMT-IMCSF	119.478	full	100-200
3	./sm2019-07-25-16_SPMT-IMCSF	132.461	full	100-200
4	./sm2019-07-25-16_SPMT-IMCSF	149.305	full	100-200
5	./sm2019-07-25-16_SPMT-IMCSF	186.728	full	100-200
6	./sm2019-07-25-16_SPMT-IMCSF	112.912	full	100-200		NOTE: These numbers are from 5 different cells captured by 5 tomograms. Some of the SPMTs were truncated by the tomogram boundaries and are marked as "trunc" under "Type". Fully captured SPMTs are marked as "full".
7	./sm2019-07-25-16_SPMT-IMCSF	105.094	full	100-200
8	./sm2019-07-25-16_SPMT-IMCSF	549.944	full	>400
9	./sm2019-07-25-16_SPMT-IMCSF	177.147	full	100-200
10	./sm2019-07-25-16_SPMT-IMCSF	134.99	full	100-200
11	./sm2019-07-25-16_SPMT-IMCSF	148.811	full	100-200
12	./sm2019-07-25-16_SPMT-IMCSF	162.843	full	100-200
13	./sm2019-07-25-16_SPMT-IMCSF	180.578	full	100-200
14	./sm2019-07-25-16_SPMT-IMCSF	175.55	full	100-200
15	./sm2019-07-25-16_SPMT-IMCSF	178.637	full	100-200
16	./sm2019-07-25-16_SPMT-IMCSF	160.806	full	100-200
17	./sm2019-07-25-16_SPMT-IMCSF	143.938	full	100-200
18	./sm2019-07-25-16_SPMT-IMCSF	261.452	full	200-300
19	./sm2019-07-25-16_SPMT-IMCSF	1083.63	trunc	>1000
20	./sm2019-07-25-16_SPMT-IMCSF	1175.29	trunc	>1000
21	./sm2019-07-29-17_SPMT-IMCSF	184.034	full	100-200
22	./sm2019-07-29-17_SPMT-IMCSF	144.697	full	100-200
23	./sm2019-07-29-17_SPMT-IMCSF	170.676	full	100-200
24	./sm2019-07-29-17_SPMT-IMCSF	124.852	full	100-200
25	./sm2019-07-29-17_SPMT-IMCSF	142.725	full	100-200
26	./sm2019-07-29-17_SPMT-IMCSF	187.21	full	100-200
27	./sm2019-07-29-17_SPMT-IMCSF	145.768	full	100-200
28	./sm2019-07-29-17_SPMT-IMCSF	180.572	full	100-200
29	./sm2019-07-29-17_SPMT-IMCSF	370.716	full	300-400
30	./sm2019-07-29-17_SPMT-IMCSF	152.854	full	100-200
31	./sm2019-07-29-17_SPMT-IMCSF	363.263	full	300-400
32	./sm2019-07-29-17_SPMT-IMCSF	146.624	full	100-200
33	./sm2019-07-29-17_SPMT-IMCSF	142.931	full	100-200
34	./sm2019-07-29-17_SPMT-IMCSF	148.893	full	100-200
35	./sm2019-07-29-17_SPMT-IMCSF	176.016	full	100-200
36	./sm2019-07-29-17_SPMT-IMCSF	138.883	full	100-200
37	./sm2019-07-29-17_SPMT-IMCSF	138.088	full	100-200
38	./sm2019-07-29-17_SPMT-IMCSF	183.826	full	100-200
39	./sm2019-07-29-17_SPMT-IMCSF	1009.02	trunc	>1000
40	./sm2019-07-29-17_SPMT-IMCSF	730.348	trunc	>400
41	./sm2019-09-09-6_SPMT-IMCSF	188.451	full	100-200
42	./sm2019-09-09-6_SPMT-IMCSF	198.474	full	100-200
43	./sm2019-09-09-6_SPMT-IMCSF	170.175	full	100-200
44	./sm2019-09-09-6_SPMT-IMCSF	174.579	full	100-200
45	./sm2019-09-09-6_SPMT-IMCSF	199.102	full	100-200
46	./sm2019-09-09-6_SPMT-IMCSF	191.496	full	100-200
47	./sm2019-09-09-6_SPMT-IMCSF	156.202	full	100-200
48	./sm2019-09-09-6_SPMT-IMCSF	197.477	full	100-200
49	./sm2019-09-09-6_SPMT-IMCSF	278.809	full	200-300
50	./sm2019-09-09-6_SPMT-IMCSF	202.961	full	200-300
51	./sm2019-09-09-6_SPMT-IMCSF	190.225	full	100-200
52	./sm2019-09-09-6_SPMT-IMCSF	150.996	full	100-200
53	./sm2019-09-09-6_SPMT-IMCSF	148.708	full	100-200
54	./sm2019-09-09-6_SPMT-IMCSF	157.782	full	100-200
55	./sm2019-09-09-6_SPMT-IMCSF	174.31	full	100-200
56	./sm2019-09-09-6_SPMT-IMCSF	304.831	full	300-400
57	./sm2019-09-09-6_SPMT-IMCSF	163.779	full	100-200
58	./sm2019-09-09-6_SPMT-IMCSF	602.572	trunc	>400
59	./sm2019-09-09-6_SPMT-IMCSF	498.109	trunc	>400
60	./sm2019-09-09-6_SPMT-IMCSF	580.134	trunc	>400
61	./sm2019-09-13-20_SPMT-IMCSF	337.672	full	300-400
62	./sm2019-09-13-20_SPMT-IMCSF	138.638	full	100-200
63	./sm2019-09-13-20_SPMT-IMCSF	95.2609	full	<=100
64	./sm2019-09-13-20_SPMT-IMCSF	299.271	full	200-300
65	./sm2019-09-13-20_SPMT-IMCSF	143.363	full	100-200
66	./sm2019-09-13-20_SPMT-IMCSF	150.668	full	100-200
67	./sm2019-09-13-20_SPMT-IMCSF	135.733	full	100-200
68	./sm2019-09-13-20_SPMT-IMCSF	155.049	full	100-200
69	./sm2019-09-13-20_SPMT-IMCSF	163.847	full	100-200
70	./sm2019-09-13-20_SPMT-IMCSF	159.224	full	100-200
71	./sm2019-09-13-20_SPMT-IMCSF	167.197	full	100-200
72	./sm2019-09-13-20_SPMT-IMCSF	157.936	full	100-200
73	./sm2019-09-13-20_SPMT-IMCSF	148.273	full	100-200
74	./sm2019-09-13-20_SPMT-IMCSF	139.152	full	100-200
75	./sm2019-09-13-20_SPMT-IMCSF	133.958	full	100-200
76	./sm2019-09-13-20_SPMT-IMCSF	182.799	full	100-200
77	./sm2019-09-13-20_SPMT-IMCSF	937.424	trunc	>400
78	./sm2019-09-13-20_SPMT-IMCSF	469.293	trunc	>400
79	./sm2019-10-09-1_SPMT-IMCSF	299.801	full	200-300
80	./sm2019-10-09-1_SPMT-IMCSF	181.114	full	100-200
81	./sm2019-10-09-1_SPMT-IMCSF	190.677	full	100-200
82	./sm2019-10-09-1_SPMT-IMCSF	394.434	full	300-400
83	./sm2019-10-09-1_SPMT-IMCSF	211.665	full	200-300
84	./sm2019-10-09-1_SPMT-IMCSF	262.849	full	200-300
85	./sm2019-10-09-1_SPMT-IMCSF	261.194	full	200-300
86	./sm2019-10-09-1_SPMT-IMCSF	183.058	full	100-200
87	./sm2019-10-09-1_SPMT-IMCSF	175.893	full	100-200
88	./sm2019-10-09-1_SPMT-IMCSF	160.953	full	100-200
89	./sm2019-10-09-1_SPMT-IMCSF	188.723	full	100-200
90	./sm2019-10-09-1_SPMT-IMCSF	153.729	full	100-200
91	./sm2019-10-09-1_SPMT-IMCSF	163.24	full	100-200
92	./sm2019-10-09-1_SPMT-IMCSF	179.757	full	100-200
93	./sm2019-10-09-1_SPMT-IMCSF	184.599	full	100-200
94	./sm2019-10-09-1_SPMT-IMCSF	182.5	full	100-200
95	./sm2019-10-09-1_SPMT-IMCSF	157.481	full	100-200
96	./sm2019-10-09-1_SPMT-IMCSF	166.468	full	100-200
97	./sm2019-10-09-1_SPMT-IMCSF	641.158	trunc	>400
98	./sm2019-10-09-1_SPMT-IMCSF	461.831	trunc	>400
