# Supplementary material for: Origin and arrangement of actin filaments for gliding motility in apicomplexan parasites revealed by cryo-electron tomography
Source: Nat Commun. 2023 Aug 9;14:4800. doi: 10.1038/s41467-023-40520-6 (PMC10412601; doi:10.1038/s41467-023-40520-6)
Supplement: Supplementary file 9 — Source Data [file 41467_2023_40520_MOESM9_ESM.zip › SourceData/Fig5e_SuppFig6a_Control_InterfilamentDist.csv]

99.3398448691343
17.53034085791
66.827585282495
49.3784913234221
126.85307538633
130.881972003557
148.164538836491
18.9619628043078
35.2959587724336
84.4267566874467
134.519425937315
120.980028746045
113.738449690474
101.487923276674
80.2689925869636
137.379983606956
8.71923041376939
8.90344907677225
58.110512653647
127.687034240417
27.1805976809002
116.306755293247
131.716791986964
120.743180760384
95.0682277205233
111.921274349917
149.795547701755
31.6658553183997
125.402643803473
84.4518094126799
80.2038513855115
83.041613154743
67.4241233729099
99.6024723362039
39.3902396462126
81.0369598533762
61.98157091228
37.939086844216
22.2362836439634
31.7273296151451
125.77126469023
56.7186681698742
96.2232361733498
29.5439356354312
100.025438253093
66.9914783322469
126.35844251028
132.934242558743
156.262284789014
19.7189873296917
131.319829085896
98.0212690460052
128.522194853338
129.48065309791
79.6391078629224
131.091923085903
113.859478006304
115.953916603037
129.747388750267
19.5412823793096
123.613785616993
62.6202537211863
113.671303780256
94.040180416233
48.0920292291596
108.843352842945
35.4413792544087
30.9586039149216
17.3917779867096
40.0898291893384
120.934570507602
49.913388845615
96.9928404111648
23.069582318816
103.352942886592
65.1635531266611
8.3723061803915
125.274931728282
104.637671121334
30.4009633200491
13.0589417877574
36.4313409300103
132.478406233448
48.3461641478345
107.126786813848
21.682098817775
111.309323927387
76.5291379633995
11.293447813417
136.405568107672
116.30701367332
11.6986351418647
126.404389943917
131.86911636274
152.597819903655
10.9782500344696
132.589587693656
90.1380929892473
127.983429843946
121.706702668959
73.9837604050366
128.584812231767
8.74509967104919
27.9074517414268
123.180462948051
134.523386867811
139.630122161211
128.102914811919
99.7922323536044
120.163540786595
157.888841826151
39.9888782883777
133.088125840971
9.33169358187905
71.3055629075775
106.98842846019
138.007843469928
102.594758894943
110.745493662594
118.227220821208
130.116465897115
100.224045113463
103.068782670187
120.151774885097
28.413628945917
109.599868664641
65.3142345053584
100.373959408241
95.5274560727009
41.8170244640038
97.3610046299902
37.8410604746355
14.0997151980971
92.6091918139456
104.192096199496
32.7191748823645
104.522051868618
45.2424188308369
28.0348795659582
21.9067177537014
135.289803352172
63.326903341949
100.565853503455
36.5352552120447
101.037950574103
74.3693588952736
10.8274630745247
141.244800267578
117.935896032883
18.8034216392135
14.9810096006262
138.485543839462
107.317200954437
106.888344559817
23.2360710012898
12.6454854746283
47.5064529563305
119.697071664116
42.1834983711514
101.354018595041
15.9197137659032
109.533113148428
67.5629813180053
16.1157034382776
122.792367787512
104.213955728842
8.07265201059686
14.3224648054625
121.237181127847
117.178402317671
91.6232277457216
25.7592220230247
137.575279568264
146.177788945744
173.596737539795
40.0429535034282
139.918030654177
119.290998059867
140.841286000828
150.757011026008
99.7788065632517
146.819465032602
21.2765174556309
56.7171950208738
140.386725940021
151.053492480455
29.3818947387784
159.278972953604
58.0754407558304
157.292936140071
137.020630656291
131.547536935524
122.430047862403
103.007677967918
97.1489874857759
148.8363608059
17.6417322106899
126.048496612912
16.3789771564407
54.345103654707
103.107229204365
115.273600919402
79.9677393098957
105.18830596987
114.333246028064
107.248634965128
23.2435890671776
82.9552890303337
105.775746524192
110.507743271971
136.514990888501
103.777313808443
102.709399442518
109.982309034224
42.3458731302417
116.364886594674
42.3702113338201
101.978668199123
72.8655578792329
26.9741226006824
92.2281811511229
57.5588196496728
22.8756960160088
89.2792381106604
100.925150027248
50.5578435635832
81.7610129055369
22.9499071128788
100.370991122142
90.3198420036706
78.6838849241996
60.01194354451
136.379932332999
126.426641866582
103.769237783175
105.634006465838
154.027875801925
26.1625625016486
130.518044573933
10.6794150387882
61.6455938636093
106.401813011441
123.819682410064
88.5277171571375
109.072220829877
117.687235768045
115.773719133781
15.2694464949846
91.4529968321629
108.264181094187
114.7950604196
145.055023810326
8.56535937571534
68.5194410055792
118.91051967266
122.93044894972
140.835782982434
7.96593805562114
126.73422247254
76.9710847156268
119.721248422974
108.456495384668
60.949386549463
118.023653841435
21.0538675850382
14.4649247375773
113.094050743866
124.616375432937
13.4993998152523
116.959077512785
20.7644361751515
127.622870412544
111.778526412232
42.3199339887017
94.2239542410811
37.0618579190817
102.772472235435
120.535286586379
120.541414422569
128.470675517903
29.9792777279172
131.976204555014
50.4025191486989
119.318462902841
82.0679915897682
45.4338753071055
110.763160954468
48.5904778148029
15.1377349251525
107.597351645136
119.273430698717
40.2737368256883
90.2174423724563
26.1250867402327
119.001621734901
108.292884077635
69.6515858792262
67.1721630947306
18.6474773457245
75.6547462847956
27.8307812514968
8.86701774846261
226.681914667432
232.287258276195
187.200207036965
191.601990789788
52.7793787678544
9.03914768215986
17.3920595097666
218.463638435229
179.766542012828
18.5045849235098
23.5171514757486
208.829219534281
168.769785181293
12.7764740296795
48.9689178225884
57.7440591911828
193.553269901249
162.065376809694
40.5020622678027
41.9709373636909
82.7305790259513
91.5763792972686
192.770483067529
170.535205476972
75.1899880222591
78.4998710884738
36.7697438399763
220.113385993912
224.844283219235
28.3272402136695
34.2566436874956
212.433161826204
201.784018157058
192.148421143465
196.72756444457
46.2649498036845
37.4397574888208
255.054973922601
210.036119640679
54.1044875441578
55.0657375438565
94.5270354182368
128.992377366717
244.139431384781
27.9261917811881
35.4740049296283
199.91160001022
162.382127860692
19.0374460058603
15.1135853907134
27.2905711322486
64.0402664098186
194.62315276853
69.7561793327525
15.9610278192076
14.7226538144046
219.813769554909
178.033679452961
17.8990465571272
14.2237783570532
55.3789255026236
91.4295175949228
211.507617258128
40.8851443931967
29.1903575555682
194.105075533406
198.345365181742
51.5268708428573
7.92170540841093
186.777109090559
175.643223854097
169.691299235214
178.44091337849
29.4811092620775
216.025284836439
169.553242145874
184.651165024516
21.3615125921939
12.9615715233873
236.162800756293
193.551192853883
28.7292347095966
30.4445835111595
69.1002908818474
103.8222831524
227.237689533638
25.4292475355973
44.6590574284073
16.8667543798111
200.00779848883
182.289894226244
185.193010743994
85.0167545276486
35.0904701628606
175.976695991108
163.895147016579
166.092116848485
181.568325512529
60.3278608128181
197.750026681992
160.555575127831
170.788983644364
33.7026985971717
184.793737909768
182.172063405976
185.795967718496
70.5764741471578
19.1516718370634
175.303736348487
163.669822471681
161.79030207415
174.282547115173
47.9943789918255
201.231259510638
158.885789673009
171.724624970339
19.1606140460805
186.516636965527
16.0778769791271
248.924948579764
254.499916790426
22.25541181688
71.4723970081503
240.715764191671
231.05158845435
215.620419037978
213.959414296834
40.2774655731991
276.953006336491
222.166954079007
241.96918869525
68.5466031763634
258.277436253939
100.56932035255
87.6069333322621
37.0216364556534
28.168144733694
250.044914608651
206.044129385731
45.0582143046796
46.9377384878156
85.5491597634851
119.744460884139
240.001203173114
9.38458612587703
61.314745579358
32.9718105781366
212.23815877526
16.6651040252869
195.198712722386
197.969361945543
272.053145463672
226.462878477336
231.683892364795
12.5559457766841
45.8245134291311
218.470008517324
208.358983929314
195.543465296075
197.055592700174
16.4581433386432
252.893969246767
200.207835281307
218.795354348985
43.002654183948
234.891582037745
75.6113347711417
62.1307547813174
25.6642273497705
248.281089754231
245.214997807176
250.53711537476
20.7819447460888
64.3788193855909
237.153450798789
227.172381060543
213.395314447491
213.401597543508
31.7281366449397
271.984353993895
218.790772279891
237.734732054861
60.7576096910589
253.87968395152
91.989328897568
79.6029827884191
9.81020278104492
267.337869620731
19.105924244923
174.163831020691
176.838823947539
92.7226517604082
41.1801247959026
168.045958565221
155.83853091861
159.636764569054
176.592955323753
68.9850168379922
188.664898873192
153.016830876854
162.359081952611
41.1984808972051
176.126359110744
9.57201289984953
22.2562588145345
109.085743137554
186.265815613938
83.8574605571439
100.710096541799
159.683160043927
161.83099332147
108.360460632533
55.7290581979949
154.027813631352
141.579545118764
148.922519689649
168.894068742217
86.0230456238878
171.93279568912
139.949149291534
147.215459983309
57.2884874942811
160.397150215965
27.6018391482118
38.1747370326314
125.781367199963
169.898031894631
100.289077372726
117.709518743382
18.0338377850645
22.8306890232001
105.058704726774
105.95376751779
102.463281044504
94.4549517148147
40.8715795932619
108.76476521486
115.643590800239
29.7151819099283
69.9388533469021
8.25000382874292
14.6245286018176
105.490092412543
99.6776928914529
111.403392285449
16.4087996285496
11.3122422773527
97.4117828812445
89.6152429610183
105.439759004845
10.4467767126439
97.9817273382794
92.0768284483877
31.8046273982499
9.96846955884245
60.3574576614973
95.9191263830761
86.1885527395746
50.4624954211072
27.7948386473591
109.161242964583
87.2233348545354
125.207144520429
42.3562001891286
35.8979015538836
87.8335076289304
117.93698693413
128.453002821335
52.7657154458264
92.9054996837257
23.0675957673895
121.945003299194
117.580158325263
83.2368121084025
141.563767963116
104.258772590269
109.168217897981
18.8484817123971
58.7307779319738
11.2186066795123
106.152878540341
99.4267965653351
49.1388988338938
116.834919849774
34.2040181277049
139.806088993642
118.005973523781
143.631377690628
103.426353812712
171.113100413757
132.113211589725
123.803456087271
111.856541286543
90.7203655302087
193.243644788509
160.041769336437
41.4278472020634
18.9802326560223
105.289237523931
86.6155685539911
119.58809886667
33.3947694940891
26.7262138927841
86.1821790457392
9.17410174711267
135.062283697992
111.701559435846
99.0625003793856
112.042085157686
120.896309017959
41.0831237946009
81.1525495634625
11.3695026798332
115.419925341572
110.293983733339
71.4938979825777
132.435448022568
11.7540415398331
22.4536183701143
181.739469720326
126.313670451272
34.8376315963449
14.1156070615829
99.2791997143486
83.4080390740158
112.316127651983
27.22217099061
19.1748483469673
82.0767966532517
17.2639766506347
127.250650186634
104.765351168292
104.97202010988
8.47749941708959
118.724582207896
118.882601506214
107.039145438942
63.3391056824529
24.4787688611155
92.9839721342517
114.806051313676
104.393759873313
34.3782671645587
93.7185036520567
116.051287581844
81.8938684061293
86.6917581385516
95.4579133353278
104.324031416717
94.2922367701105
145.671258733939
125.082048139873
134.52070155777
93.6654546550448
163.157819704185
138.463462127939
129.313387652265
102.889680607343
99.1228906804718
185.848060314319
151.951862585642
20.1721023720519
106.604716033261
174.158148208089
111.331314365478
73.8826994194777
9.40687969038871
149.400044124894
143.243975112803
172.223855979397
176.601626786746
182.250450983269
8.88000945554992
18.0991423501218
153.475025029191
166.31811322372
16.8543334704791
22.548783064419
143.832377359944
155.372271711486
12.7805459013315
49.053821101355
58.4591845584861
185.386073757181
155.789178694175
40.5571959181866
44.1880035909644
47.6972584389874
38.4418112091505
115.948663383071
191.767046117186
55.8334132327983
54.8286448517798
96.3565218269448
28.349958555288
36.8276254071611
158.080047427512
149.597520178709
19.8032197758946
17.4883076423234
27.6341294805527
72.0240392064391
16.0814373757046
15.4287826242876
134.524411170756
161.791358076176
18.994785369108
13.0214189225805
56.609377370912
41.9322085741201
30.4800231076745
22.4323236446436
13.7990587472263
130.389992305008
176.866747075972
30.1738216920877
29.7287052527702
70.6278518719178
25.7599300415363
46.5292554489528
17.4961246822292
147.347182338343
149.958477372531
140.74451141793
41.5491618544678
143.002645831974
130.8425679503
142.326054277633
158.88576257196
129.312450120562
134.578508600621
147.616650321392
214.476614265405
220.200043081587
236.234542067771
54.1873012810009
207.460633486334
197.96478892671
188.588119297428
240.093505900699
188.925382986095
206.310303793299
222.59299419869
95.6961186895144
38.2389002431174
28.9194167023695
123.099682794734
188.506114714332
46.5308896235959
46.4444260944178
87.0878254515787
9.63153198106894
63.3461873157462
33.8375114809953
16.817221320918
157.032239002702
235.770918158186
197.19125720071
202.41988784455
214.124110677201
32.1102384525156
190.570022905578
180.484768469736
174.754627841375
220.528478993207
172.627572078048
188.133718032683
204.002965721576
73.5833859610779
22.1200540446887
216.614084713526
205.460558014624
210.855479695106
223.319461780705
41.4891102620242
198.70219995409
188.810268279824
181.780065430754
229.51758599203
180.542535885802
196.691589753154
212.697784280797
82.894567241715
13.0036529383065
225.484525587404
9.42696229281812
147.782370926597
149.572915191256
128.98220630633
53.5364457231186
144.163866955497
131.680108029955
147.142230661853
155.255159649474
131.915831606572
134.145749058187
146.021573220122
13.341788622724
107.27387221845
154.189824637348
85.1794393275382
94.3422454409328
261.839240292458
190.713893387467
188.144461376158
186.527005967913
251.467511519245
65.2363868928395
208.832551094446
104.449277740287
83.8921778551494
148.15546533566
200.581182496358
114.809523421482
73.340400222445
137.117594542644
11.5719587301966
125.090452763004
145.198501173714
170.76755354553
208.188098500035
133.846655026874
131.975229760833
94.1035518932208
171.359874193501
163.030168357486
191.555595439101
142.393291679159
138.030075286662
31.3987684493519
150.818554385312
141.593428630271
201.973056587751
242.520330532928
154.904289849938
155.234031212933
35.2256689982092
62.5616033785387
210.346624236464
293.076016784903
105.464401918768
42.2503659497451
189.22672675878
178.409991789638
247.267009634503
228.451677404643
282.03143230353
156.146760106984
147.826289077986
214.082569799497
254.208572137697
166.332311860818
166.922668326515
46.3022821121461
71.4314626181635
12.1199975555876
293.518131550762
105.683413623981
161.125371712942
164.721505337174
196.851103941207
137.929210247719
134.429492849061
19.736748853272
11.6822847789199
52.1093715875587
234.690541804376
61.7256090168237
187.437336963291
217.319560387911
29.8723349337344
35.4289074416722
113.400594597493
102.590024831533
187.18044266863
174.943536927837
220.185035739564
75.8314609913226
232.16697154492
178.44064628787
189.594441501241
141.186329366174
47.2950629992907
110.50779368543
37.865325494272
26.6249845996737
138.92471662313
138.97246282979
166.323248482162
151.90475065982
178.352319837541
137.578791214184
76.1348616371941
189.081242516557
263.730252032443
77.5995724264818
12.3852701510752
160.516938693511
149.457980774195
217.336181422013
199.554897062931
251.928418154295
30.8112340447784
263.507750636566
205.330074415112
47.762569786043
122.84153438002
134.180811025302
150.023152570691
192.337608811965
229.816837862067
151.690838151254
150.774352333793
21.7974953168648
45.9188539198497
16.9382555937143
268.658282373016
25.7814485680914
35.9511162797815
208.976082026121
159.365196938591
238.84756510957
49.4125145280678
213.505091476387
168.707540707028
181.522747775938
169.542348858036
162.761268713161
75.9507174519969
44.7550793755155
103.795687877678
213.260224045145
110.524788971223
56.3894533568469
173.060661762415
156.691469785187
187.169718163331
86.8896187090377
231.462340560156
300.347269576517
112.339765832769
55.4689190576539
195.922964850631
185.618149338957
263.539745622922
246.107702840331
297.95648518904
21.5596194254733
309.618251304296
251.813908257996
84.2107024223018
159.606883289143
46.5551467708245
285.12224677976
232.889828597706
113.902832599233
166.045063267008
187.80222370084
220.197383100316
156.173131730529
153.757930785819
23.1141347085271
29.8644849019738
36.9234047585011
257.735259438474
43.4640650780703
23.4896443844446
201.909512486017
158.990080710203
228.544091999361
20.3813454039114
67.1793114117828
275.06052184167
208.833867608275
263.491253283797
75.3492894112323
22.712718888973
159.16839732
148.689689442246
228.982331738735
213.347822071513
262.96703449844
32.4350513766994
274.768156615539
218.286415747015
46.9034002728959
122.516686447177
21.512185368778
250.70102479362
204.189502096028
37.3076675739495
241.707017026649
199.65575531572
270.482128017921
83.0053717500294
20.1473662959099
166.683601412661
155.836023271239
227.690977736228
210.266521665398
262.175678579394
22.5977668083778
273.805527108008
215.916891884067
53.2843058948975
129.317073745578
10.9519048387377
249.252707048114
198.12133250055
35.9000156115584
239.173177176212
14.9101782975087
194.633309199799
153.031276323885
35.2044222466126
99.9054497050958
48.6936064269556
38.3231428135065
151.186380724095
149.531122664934
179.364024376691
140.620257265838
191.428346970979
148.834718316575
64.8488805872997
13.9011968153228
112.290097262144
171.916291914845
164.399494292058
147.327003937605
170.710091879572
110.487015675692
118.115420173842
251.12080638758
336.452334496148
148.367723022463
88.8266151516373
232.047558191183
221.688256329431
294.707261014205
275.404177663307
329.51719509452
47.5237108250817
340.976247233554
281.891409599775
119.85175731429
195.586105077197
78.0968761088548
316.049673541623
258.259267013666
36.165615819795
304.829603806352
73.0799384690832
68.6799019000697
183.421523493757
227.71580114177
287.295097496224
99.4951547279146
46.0528779315332
182.848217656109
172.651530257538
253.971400641533
237.604913312136
288.110665198226
24.1076247349057
299.869964363238
242.874450187864
71.9680609781579
146.790214104152
39.3285903654543
275.649260409663
226.446388265417
13.5395403501339
266.236030606614
25.4597846891226
28.4077666981192
134.333663825711
49.5048288463469
197.814744289324
133.160212774467
55.0239183184968
119.332373642872
28.8974039840298
18.505009610684
141.146955675005
143.383494052453
166.998020949704
160.329776414971
178.916717126405
141.204034842942
84.5056640672608
10.3596883176275
131.704196426418
161.026173180999
163.448775625271
167.199332142561
161.934839517524
130.345718511118
137.789623662686
19.8725969323113
203.293510524081
154.197061474746
84.1059620944164
179.212079210785
157.901447720739
183.168011359869
143.513820930379
138.273967706148
42.6618798580562
11.7228161896118
74.2749024557905
219.259373244615
83.0131508862817
22.9938238394252
168.129713070045
136.962123177115
190.765932760623
57.5924507939342
34.7614818532897
237.305748261783
40.7650955484997
205.209774618532
201.558248647495
146.761491195492
265.979581693843
229.159905664128
142.132779730169
135.570569512784
159.165198157887
204.841181743743
240.971286845727
164.69507491712
163.855398746232
34.0762221472617
53.2150620660852
18.5779179346475
279.323560466497
20.5817475568338
44.902191133072
220.918622566929
172.375535966443
249.748665735097
13.0934942825058
90.2910988441766
296.143774659403
23.8375890927507
262.089870809245
260.247877915282
184.866859146498
326.607498017563
286.906300830084
174.102374035359
64.4389421320848
199.615338546981
219.52896973852
31.7339538808455
38.9912620958655
115.11153944359
104.82199221354
196.680592143128
185.517725712444
229.192061868565
75.5535379451958
241.231081860707
188.622408759083
12.1793395759234
78.9980016643084
50.5501682897131
218.449997433496
184.800926715591
80.8183195222142
212.043253672644
44.2339830012887
53.7074906503142
66.5146007066563
116.936144037937
67.8385093195407
86.3853788708574
179.017866789997
230.569830689979
144.961914295538
152.778255086173
207.832776296095
246.01553406107
163.97346452836
163.80169518367
37.8764524198619
60.8328150870877
11.2072386464447
284.882492810032
11.2251638719686
51.6075086322441
224.931250883221
173.725802744444
255.068473399831
16.2247368675831
99.3243462600067
301.333443390358
32.3484448901343
266.85583700942
265.467322270814
186.518739644732
332.271181257587
291.829165508548
174.896188896712
72.31043745029
9.48738074986212
234.292781167772
206.968487580821
97.6009073316664
90.5461858252287
154.224349049659
8.27931192900255
17.2089388816571
127.716906526959
137.641156994013
147.775372454337
195.592123714033
159.093599857877
132.66535580843
119.781494636824
43.722609829729
166.550258900428
145.074064738981
166.447447520037
202.8047544476
150.265610152244
165.895122120564
173.012562545549
55.4843502484489
238.88422063646
189.816436320819
35.6204011862218
139.338226234204
158.022948411655
121.99792939451
157.025098329993
24.1404683731511
242.350894939967
188.222274204114
192.328090949679
196.642846474301
189.297997346271
102.580044330188
72.2389691623223
127.033771307053
219.942604955165
132.113372164597
83.5703728125106
188.760481737348
181.19217412725
196.335050248488
110.514526450533
29.0001760982246
240.525568438227
90.1692012944222
214.981133306781
207.168660642322
187.766994820645
262.791385938422
235.539342249056
188.606839752375
63.2261535399519
111.532040255776
200.822137458856
120.946449940698
193.965228812715
213.555956432578
276.383363732624
88.2389898747482
31.2522212807445
172.078833563697
161.576859689944
239.375101446698
222.752517405009
273.621838235777
20.9612952844719
285.34443621735
228.101828823162
59.55629310802
135.364064290954
24.6378109947091
261.024506612422
211.591843948565
24.9315026300735
251.442378141668
12.9228376419144
13.9007262486089
123.393122345223
60.2999987586258
14.9232216945214
143.247415393222
214.264943959422
272.21283582483
57.1521579343922
277.21654545219
178.784017865072
220.972774784406
223.93736645031
306.225097899748
118.167436552463
56.7161920037116
202.059502603237
191.430563687658
262.576256689303
243.732690646237
297.326542366824
15.3177231913002
308.822794700955
250.00227306188
88.9674782453177
165.071098869064
45.7873636386486
283.973649577248
228.087700858107
14.0811037150968
273.036762682992
43.1729168283347
36.6220909947818
153.368376353961
32.3164748178348
24.8821247046746
173.185953680949
234.499671808764
294.640601128436
87.3764732531684
300.197974960508
208.637775436996
234.166409110805
30.3139837689686
217.911086056889
66.891101290258
121.449112640185
184.581596677048
38.5210669361677
48.163328423324
121.775959408533
138.399041884278
134.924367861591
226.196509490069
145.210269870866
131.139270833473
150.471121864845
74.3411106838018
196.852743680395
135.704914600354
173.476332874949
233.765052594866
144.889921024664
196.784791251385
203.600851433403
86.485933907457
269.816258785292
220.81378790081
66.6423861622319
142.614514006096
148.002606891267
152.981231786002
145.226893352641
31.0454834744002
202.120656951243
209.655830815774
239.411576446853
40.6812667674905
221.833345849108
170.983764545955
180.590581465412
175.573275323397
168.434212014065
84.7264410488947
53.5345285785544
112.257678398375
211.067966491898
118.737195481281
65.1708513255827
173.84308610924
161.230739919627
185.709429314665
95.3802864643179
8.78141474601435
231.026345026308
75.5186258184133
203.299558472808
196.646290422652
168.384255885344
255.486377850265
225.036370717424
168.339154194171
43.4311645522648
98.3956652985027
185.727352258036
107.519964040444
172.760753128115
21.3803706118044
210.250389483621
225.735771730634
180.751283228665
64.2428119223383
197.839306593619
157.52988865243
175.370858897457
154.044337269952
147.561068775329
63.2997582952946
32.0035671608965
93.8567772153106
209.207230712277
101.824899999107
43.5757465469453
164.113237777869
142.639539774264
181.914707828766
76.9728410810858
16.1403657803095
228.161029299918
58.5497890824131
197.854180278998
192.837389129289
150.972956652484
255.135798075699
220.930026355303
148.999538429895
20.7023145700189
82.3461910739174
175.571193021028
90.8292505369334
150.75193812416
45.0610812312381
206.011779666899
224.271824182648
157.354424238885
24.0281498287548
205.088968236571
252.679369454807
64.5420134691944
19.3199697693777
148.349270112908
137.881405878925
220.269831991245
205.516586174398
254.003146108052
42.581736927098
265.864906908496
210.089019284604
36.3589226477521
111.735712729966
24.1623241691915
242.031108700363
198.129097198586
47.9525015016446
233.554603788658
10.8201307750521
22.2369056388164
99.6696252365794
83.850395263189
35.6212375371006
119.530071035827
197.697524807273
253.584781208181
33.442206410313
258.142598376338
155.085617995245
210.124820874147
23.7398758813061
53.9351514704568
185.985295253932
197.63561681797
191.144671614912
185.433082613489
235.420239079741
48.8073557639252
16.4290334624681
131.880410023677
120.908133170204
197.400248962463
182.598032285766
231.241780263954
57.7500001217697
243.074396973311
187.137654682772
19.0260886514153
94.3277245279772
28.7995305652617
219.15004386597
176.112960951232
68.4026164335954
210.603370684213
31.8471212614556
35.1729325912782
83.5321403793978
103.177922038499
57.2580136048843
103.026172016551
174.860140117586
230.664468155588
24.2776502609332
235.276163460771
138.049318139717
189.187507426504
43.475122516812
71.5663557272202
168.529813444769
175.948644438283
168.685995627723
22.9513870578983
116.653605827771
151.219915882038
166.074856605244
201.45071441326
133.591491876291
130.944197225763
9.08689529057657
22.6357686181078
43.4991084495044
240.096169018335
54.0514187309378
10.9763301505688
181.421492162672
136.180822795771
210.357323889795
28.6120896150625
67.3653964638883
256.68919833448
22.9051592692329
222.501104870652
220.804073590665
148.028270223006
287.467640537086
247.352396753934
139.036608012479
33.683822891326
39.6051288835717
191.202704083472
44.815508882144
127.863180679479
94.4541201352045
232.681812474792
255.412960400596
124.123963629388
76.1467609520367
54.3636894906132
213.979659171847
191.060056346179
166.420472004082
133.59680729902
210.236667438872
253.497582555628
157.684706782814
159.138330652585
48.8895858493093
77.7183734354272
15.6294427453637
293.5829010445
14.6846235428059
66.9341635550921
229.823918680703
172.37716700818
263.24592054298
32.5135349746556
119.401452636303
308.965457471736
52.5419133716263
273.489576556611
273.324475319429
185.766842698428
341.105718159196
298.775930788944
172.160265374917
89.4405951904846
32.5144663373683
238.37163049807
23.319589198244
150.1673968069
142.604109755189
284.440322612814
308.838528988252
134.284852514843
127.877574507785
109.249924283047
264.266180830422
241.669794254572
57.6472032929168
216.063458625476
288.556252063774
100.461678380354
40.3003275625912
184.350559350066
173.752085642213
247.922707042877
230.194474575187
282.441988540008
10.2165098649711
294.058486612661
235.998053254457
71.3814845856467
147.430815942639
30.6681703285666
269.462647611918
216.885516553815
16.0349210351729
259.210056203957
25.4668008992505
20.2887949577793
135.657357569665
48.8197135641514
14.212093650564
155.484703626798
221.336106372071
280.402132994918
69.6423438892058
285.680698828298
190.960662300855
224.761662400821
12.7178166659868
17.7384176474214
221.764857114595
215.071795293342
212.126570967634
36.2038301326561
54.3626824627554
240.991041240527
293.612673532932
227.302859488859
57.9168947326039
130.253665361258
193.904732797348
46.5490450110241
56.9490033661209
128.037461289084
146.17643163132
138.878941156847
235.33619256674
148.698721499406
138.44771630034
159.529556195247
83.4433557075087
206.212779768831
140.816283519002
182.328665930395
242.430472429364
151.101759567189
205.592687360983
212.753761082208
95.1190879832034
278.537808969648
229.382282774496
75.2504293706728
150.894693548653
152.801750300451
161.61221240215
149.456710899658
39.7483661239586
211.090778139483
218.490331964803
248.376834618456
10.4622237146469
189.748232036633
166.190083999493
194.778394871503
177.76521239101
130.948038914551
137.10790143221
230.693226728364
202.954984244983
343.030172370109
157.760363175698
201.874215081698
261.078641680661
314.347876337836
9.08315628578085
194.006953629109
334.000489198023
199.048440190288
168.493731872483
42.1197739866478
177.972032858376
221.441484286765
159.41741970468
135.441663851606
74.6413070419645
208.369509350826
199.419497016557
126.361189820387
34.3218164015036
159.655761498889
43.3902760045417
193.175551690319
233.262021180459
150.685376582281
20.8865180465003
35.4908269946757
239.318736163086
36.5314320073166
133.028377677717
288.597378969185
230.396076287457
76.7137794128785
110.407461550267
79.9001291997278
152.567642599524
57.5773351118014
192.345767944087
210.275043467913
143.485000273604
16.5227850270021
17.8014311710871
23.3826045542235
92.9140106293876
188.230723492163
27.6872668628828
159.777960977823
233.501715855118
179.158919446109
19.8343028323636
54.0344830027137
33.8223951723849
58.6571916042266
36.2537978195155
227.923664114393
165.515449136917
180.910855792321
133.719185674322
220.548645167002
138.434940216712
137.572743920975
157.885839947256
181.454851624082
136.748348199177
140.052907220529
65.6340879465354
140.81803434834
277.397051650457
183.773547589476
56.6059507711617
103.906209562095
70.2012484438076
97.5711528447307
177.343063053443
87.6593538918829
123.738244609572
173.59694879901
368.568511375596
173.381254271748
40.3911105577052
352.998097595017
359.487050556816
200.575493301491
233.128912408216
213.042142744393
142.671155911636
216.11333202405
181.221127861368
220.045358804692
303.210216506544
34.4964003753775
192.844732243743
323.154052195819
168.296659963106
30.7517935436122
154.583738597535
120.312718954634
149.789075342057
229.31561546445
138.094541731637
174.345047394341
196.776146845509
52.4803441141639
351.225343167384
8.6561489863325
211.172518765397
350.197614038734
200.699990445412
17.1987351012797
176.301537710947
143.023906904678
167.835855603499
247.575149759151
160.276958621477
196.074343254103
231.927131083132
72.9537088684396
376.129247701853
36.0120017118366
137.764813121955
65.4665090473992
211.761183783484
220.030286176773
128.767352831003
33.9723475739219
21.4619594813953
22.0975823400517
101.988466847593
23.1184112207793
52.2503970732092
157.297764842635
75.5008721138386
233.325149328823
127.789692493332
145.891376178952
226.468384230175
182.160012581772
200.452179354479
115.091887852321
219.604588165081
152.483901899268
147.755614508786
171.100224469089
199.908786119866
149.04367688179
155.944323844226
20.3345074859616
176.175031786595
239.822160578462
194.042716810929
229.778094391341
168.314636044703
381.410072882031
185.201749504773
52.1542094514528
365.813469487542
372.327332069
213.25240040875
245.98906003383
225.349852517967
153.685171195262
228.89210010407
193.808228804703
232.673160020636
316.116808417872
13.3397171443562
364.31865923347
389.009881955437
245.816304570285
252.357652420258
118.203688572126
93.5402426179888
224.86132860958
187.178622362955
109.158132710534
53.3008394164547
19.0439364677318
52.9725267155866
129.425617518802
36.7852162467147
72.9117907927495
138.82301630293
52.5857093954251
250.771122428727
101.574327158809
125.52219944424
34.2057706279287
146.569899081498
263.726788046256
71.1696775793164
140.517813993035
272.648174695534
173.578603796925
62.3836462997932
101.929568067683
67.6761342122804
97.7854425088629
176.908644612371
85.4467714902201
121.700013601775
163.672967217051
10.9017842471992
299.530136681446
52.6559324955645
77.8083569078787
76.0309855671918
165.78524537146
312.54213485436
49.0607184993188
36.133707888972
236.696127451436
371.977744932227
196.893805543772
44.0727911089125
200.540211804841
166.701828905652
193.305914631104
273.195368250943
184.262823872928
220.372767177726
244.079996750723
96.6347238272145
399.202194314139
49.5368808907576
27.5056149388451
171.24220499747
239.792647164959
412.204664055525
148.537311462074
99.6746261595425
220.67638499896
17.7960834858921
144.980651885615
274.121063385412
211.740368903743
58.6319748342474
91.9584865821153
61.1771925565394
18.7366117741505
74.6097013106907
41.587353120145
172.362642208215
158.607222318054
158.031000355685
210.599379702859
228.912861641213
83.2598234556763
190.004550081727
169.521801132973
110.940234901878
158.223475911628
254.481141930199
147.870006930919
55.1970663030569
203.431411675462
226.68301884877
138.893350230068
27.0309801189396
27.3032797051036
11.8077430537773
91.7013352382591
21.2671321222307
43.6537515129991
157.992512500903
85.8476250865289
224.132111146416
138.135751567195
156.039018270298
10.34884939223
170.0625082563
236.527939409506
42.9990311135397
86.3116827652805
181.499825117795
72.981739634256
71.9229662402157
131.070709340469
275.202704085738
204.446165536896
63.036883318192
98.1100296876607
67.0707156889539
87.8479588304815
167.401432381063
82.9305568274465
117.546227780055
185.579269363612
21.3080529331695
298.681830554537
68.1557514476073
80.2333387811669
66.1331105837831
190.028484849462
311.330834987896
53.0708902486313
30.8820735441145
106.414695020679
148.771998410096
76.099261223156
354.629046119514
167.185867412382
12.4575684654416
326.466640490807
345.587117172048
188.901017538042
219.732797557048
203.615998996211
140.886996241626
203.514178334532
170.436402594157
192.930905871866
288.99763246406
30.4838767053859
335.091930555285
361.85742357719
222.566910340705
212.370404087479
41.055494743291
236.429251090791
284.400869761888
383.82488977548
153.749132468516
214.057621956691
286.429800786754
51.7732371806273
156.440848626773
291.68794132887
179.611839917987
42.9696134846767
119.279718525757
85.366342874959
113.198456310597
192.964052467093
102.951761550494
[truncated: 306,764 more rows]
